# Supplementary material for: Enviroscore: normalization, weighting, and categorization algorithm to evaluate the relative environmental impact of food and drink products
Source: NPJ Sci Food. 2022 Nov 24;6:54. doi: 10.1038/s41538-022-00165-z (PMC9700787; doi:10.1038/s41538-022-00165-z)
Supplement: Supplementary file 1 — Supplementary Material [file 41538_2022_165_MOESM1_ESM.xlsx]

## Sheet: Supplementary Material 1
				CHARACTERIZATION																NORMALIZATION EFSI													NORMALIZATION EC Single-Score													ENDPOINTS		SCORE
#	Food Item	Dataset	Food Product category	Climate change (kg CO2 eq)	Ozone depletion (kg CFC11 eq)	Ionising radiation, HH (kBq U-235 eq)	Photochemical ozone formation, HH (kg NMVOC eq)	Respiratory inorganics (disease inc.)	Non-cancer human health effects (CTUh)	Cancer human health effects (CTUh)	Acidification terrestrial and freshwater (mol H+ eq)	Eutrophication freshwater (kg P eq)	Eutrophication marine (kg N eq)	Eutrophication terrestrial (mol N eq)	Ecotoxicity freshwater (CTUe)	Land use (Pt)	Water scarcity (m3 depriv.)	Resource use, energy carriers (MJ)	Resource use, mineral and metals (kg Sb eq)	CC_EFSI	ODP_EFSI	IR_EFSI	POF_EFSI	RI_EFSI	ATF_EFSI	EuF_EFSI	EuM_EFSI	EuT_EFSI	LU_EFSI	WS_EFSI	RUE_EFSI	RUM_EFSI	CC_SS	ODP_SS	IR_SS	POF_SS	RI_SS	ATF_SS	EuF_SS	EuM_SS	EuT_SS	LU_SS	WS_SS	RUE_SS	RUM_SS	EFSI	EC Single-Score	Food Enviroscore
1	Apple and products, representative of european market, at consumer	N1	Apples	1.34345	1.28633e-07	0.371217	0.00568809	4.59811e-08	1.29328e-07	2.14651e-08	0.00978433	0.000842294	0.00376442	0.0253357	6.80386	101.872	2.38078	20.7403	3.24898e-06	0.000555633	0.000828938	0.00282856	0.000528562	0.000188824	0.000248788	0.00221351	0.000264768	0.000159965	0.000420053	0.00304127	0.00105933	0.00074956	0.000173171	5.50804e-06	8.79785e-05	0.000140098	7.22363e-05	0.000176118	0.000330011	0.00013311	0.000143198	7.6343e-05	0.00020758	0.000317741	5.61424e-05	0.937497	0.146792	B
2	Banana, representative of european market, at consumer	N1	Banana	1.30884	1.22246e-07	0.368463	0.0051236	4.89798e-08	9.69479e-09	1.6389e-08	0.0101372	0.000778536	0.00420268	0.0278971	0.762914	52.159	5.4162	19.3175	2.31679e-06	0.000541317	0.000787784	0.00280758	0.000476107	0.000201138	0.00025776	0.00204596	0.000295593	0.000176136	0.000215069	0.00691879	0.000986657	0.000534498	0.000168709	5.23458e-06	8.73258e-05	0.000126194	7.69473e-05	0.00018247	0.00030503	0.000148607	0.000157674	3.9088e-05	0.000472238	0.000295944	4.00342e-05	0.900026	0.163739	B
3	Beef, representative of european market, at consumer	N1 & N3	Beef	66.172	5.89632e-06	2.37059	0.514696	8.25815e-06	4.90301e-05	9.46755e-07	1.57233	0.0104442	0.595414	6.22778	96.3496	5507.38	19.0974	500.652	0.000114499	0.0273678	0.0379973	0.0180631	0.0478278	0.0339125	0.0399799	0.0274469	0.0418782	0.039321	0.0227088	0.0243955	0.0255712	0.0264156	0.00852957	0.000252481	0.000561829	0.012677	0.0129736	0.028302	0.00409204	0.0210539	0.0351994	0.00412723	0.0016651	0.00766999	0.00197854	30.1209	9.19917	E
4	Beer, representative of european market, from PEF report, at consumer	N1	Beer	0.76956	6.6462e-08	0.11448	0.0019398	4.3884e-08	-	-	0.005088	7.632e-05	0.0027666	0.01749	-	56.392	0.82892	10.3668	4.717e-06	0.000318279	0.000517175	0.000872303	0.000180255	0.000180212	0.000129373	0.000200566	0.000194587	0.000110428	0.000232523	0.00105888	0.000529493	0.00108824	4.9663e-06	1.29409e-08	7.82286e-08	1.24271e-07	6.26994e-07	4.04194e-07	2.60461e-08	9.51632e-08	1.51067e-07	3.00601e-07	5.87747e-07	1.25931e-06	5.31876e-07	0.454016	0.0777015	B
5	Bread, representative of european market, at consumer	N3	Bread	3.39082	3.13813e-07	1.53643	0.00762165	9.75374e-08	6.78771e-07	4.25982e-08	0.0229	0.00297747	0.00771245	0.051576	3.20271	101.327	0.98669	60.699	4.67134e-06	0.0014024	0.00202228	0.0117072	0.000708237	0.000400542	0.000582282	0.00782465	0.000542452	0.00032564	0.000417805	0.00126042	0.00310026	0.00107771	0.000437077	1.34375e-05	0.000364135	0.000187721	0.000153231	0.0004122	0.00116657	0.000272712	0.000291508	7.59345e-05	8.60295e-05	0.000929909	8.07208e-05	1.96247	0.326963	C
6	Cream full fat, average representative of european market, from PEF report, at consumer	N3	Butterfats	9.2636	3.176e-08	0.2754	0.0198662	6.13938e-07	-	-	0.0809922	0.00069424	0.0242442	0.348398	-	902.504	1.7168	30.48	1.0531e-05	0.00383129	0.000247141	0.00209846	0.00184605	0.00252117	0.0020594	0.00182443	0.0017052	0.00219971	0.00372133	0.00219308	0.00155679	0.00242957	5.97819e-05	6.18404e-09	1.88192e-07	1.27271e-06	8.77166e-06	6.43408e-06	2.36926e-07	8.33932e-07	3.00923e-06	4.81085e-06	1.2173e-06	3.70257e-06	1.18745e-06	2.49052	0.725349	D
7	Canned tuna, representative of european market, at consumer	N1	Tuna	16.4225	2.18937e-06	1.13043	0.192469	2.23551e-06	4.26807e-06	2.84101e-06	0.288632	0.00310471	0.0827086	0.760743	196.358	921.978	16.0072	182.084	0.000200448	0.00679211	0.0141088	0.00861351	0.0178851	0.00918022	0.00733909	0.00815905	0.00581727	0.00480317	0.00380163	0.020448	0.00930011	0.0462446	0.00211686	9.37487e-05	0.000267911	0.00474052	0.00351198	0.00519538	0.00121643	0.00292457	0.00429972	0.000690931	0.00139567	0.00278953	0.00346374	12.54	2.42038	E
8	Carrot, representative of european market, at consumer	N3	Carrot	1.37282	1.27561e-07	0.418326	0.00383938	5.98224e-08	7.6544e-07	1.71089e-08	0.0107614	0.000868892	0.00311808	0.0320978	4.32431	54.3269	1.19949	21.1758	1.92283e-06	0.00056778	0.000822033	0.00318752	0.000356772	0.000245663	0.000273632	0.00228341	0.000219309	0.000202659	0.000224008	0.00153226	0.00108157	0.000443608	0.000288315	1.39487e-05	0.000113363	0.000213823	0.000131932	0.000282997	0.000353599	0.000167342	0.00028133	4.30561e-05	0.000110327	0.000517035	4.61826e-05	0.784119	0.20338	B
9	Chicken meat, representative of european market, at consumer	N1 & N3	Chicken	7.43439	1.04882e-07	0.189735	0.00865377	7.22036e-07	3.96689e-06	6.95704e-08	0.0909275	0.000774835	0.0255238	0.39223	32.4287	673.266	0.9591	32.4327	1.31994e-06	0.00307476	0.000675883	0.00144572	0.000804146	0.00296507	0.00231203	0.00203623	0.00179521	0.00247646	0.0027761	0.00122518	0.00165653	0.000304519	0.000958293	4.49104e-06	4.49671e-05	0.000213142	0.00113432	0.0016367	0.00030358	0.000902523	0.00221689	0.000504546	8.3624e-05	0.000496869	2.28086e-05	2.0126	0.663116	D
10	Cod frozen, representative of european market, at consumer	N1 & N3	Frozen	2.38203	2.41222e-07	0.429455	0.0180981	1.92636e-07	2.14153e-07	2.34782e-08	0.0278868	0.000983345	0.00609626	0.0651996	1.41887	15.4679	0.817424	45.2082	4.78809e-06	0.000985176	0.00155449	0.00327231	0.00168175	0.000791068	0.000709082	0.00258419	0.000428777	0.000411657	6.37793e-05	0.0010442	0.00230905	0.00110464	0.000307044	1.03291e-05	0.000101781	0.000445755	0.000302631	0.000501962	0.000385275	0.000215564	0.000368508	1.15916e-05	7.12712e-05	0.00069259	8.27381e-05	1.20817	0.267607	B
11	Eggs, representative of european market, at consumer	N1 & N3	Eggs	5.38909	1.1339e-07	-0.0869194	0.00772522	8.33788e-07	3.76918e-06	6.12875e-08	0.105473	0.000739995	0.0256171	0.45885	29.0789	627.625	0.848504	24.746	-1.78111e-05	0.00222885	0.000730712	-0.0006623	0.000717861	0.00342399	0.00268188	0.00194467	0.00180177	0.00289708	0.00258791	0.0010839	0.00126392	-0.00410914	0.000694653	4.85536e-06	-2.05999e-05	0.000190272	0.00130988	0.00189852	0.00028993	0.00090582	0.00259342	0.000470342	7.3981e-05	0.000379108	-0.000307776	1.37304	0.607542	B	1.98838
12	Fruit juices, representative of european market, at consumer	N3	Fruit	2.44212	2.3122e-07	0.681188	0.00764606	1.09909e-07	2.03081e-08	3.24227e-08	0.0183939	0.00144086	0.00631792	0.0542185	13.3926	122.129	3.18847	33.7322	4.09768e-06	0.00101002	0.00149004	0.00519045	0.000710505	0.000451347	0.000467705	0.00378651	0.000444368	0.000342325	0.000503577	0.00407303	0.0017229	0.000945361	0.000314789	9.90083e-06	0.000161442	0.000188322	0.000172667	0.000331091	0.000564528	0.000223402	0.000306443	9.15231e-05	0.000278002	0.000516777	7.0808e-05	1.49299	0.247484	C	1.74322
13	Grapes, representative of european market, at consumer	N1	Grapes	1.0444	9.96697e-08	0.333582	0.0027251	3.00586e-08	1.44518e-07	8.82286e-09	0.00561947	0.000707212	0.00173457	0.0112463	0.580773	57.3414	4.221	16.4317	1.77464e-06	0.000431951	0.000642295	0.00254179	0.000253228	0.000123437	0.000142887	0.00185852	0.000122	7.10071e-05	0.000236438	0.00539201	0.000839261	0.00040942	0.000134624	4.26786e-06	7.90588e-05	6.71192e-05	4.7222e-05	0.000101151	0.000277086	6.13343e-05	6.35643e-05	4.29716e-05	0.000368029	0.000251733	3.06658e-05	0.986036	0.123408	B	1.11075
14	Lentil canned, representative of european market, at consumer	N3	Lentil	1.79526	7.80774e-08	0.100622	0.00265743	3.40504e-08	5.12272e-07	1.88103e-08	0.00489019	0.00019009	0.00298246	0.0145762	1.21827	218.43	0.201917	18.6249	4.80737e-07	0.000742494	0.000503149	0.000766709	0.00024694	0.000139829	0.000124344	0.000499549	0.00020977	9.2031e-05	0.000900659	0.000257934	0.000951281	0.000110909	0.000231409	3.34327e-06	2.38474e-05	6.54525e-05	5.34931e-05	8.80234e-05	7.44774e-05	0.00010546	8.23845e-05	0.000163691	1.76052e-05	0.000285333	8.30714e-06	0.491907	0.117346	B	0.610197
15	Maize flour, representative of european market, at consumer	N1	Maize	1.00718	1.14999e-07	0.0904046	0.00247751	9.32979e-08	6.12245e-07	1.99722e-08	0.0117539	0.000319534	0.00971448	0.0474388	7.28476	155.608	0.775145	11.4274	-3.37124e-06	0.000416556	0.000741083	0.000688856	0.000230221	0.000383132	0.000298869	0.000839721	0.000683264	0.000299519	0.000641623	0.00099019	0.000583665	-0.000777767	0.000129826	4.92427e-06	2.14259e-05	6.10211e-05	0.000146571	0.000211571	0.000125193	0.000343504	0.000268124	0.000116612	6.75849e-05	0.000175068	-5.82551e-05	0.438044	0.113159	B	0.552661
16	Milk, average representative of european market, from PEF report, at consumer	N1 & N3	Milk	1.06502	5.19e-09	0.091612	0.003627	1.09e-07	-	-	0.013185	0.000118	0.003957	0.055755	-	156.911	0.394988	8.4271	1.39e-06	0.000440477	4.0386e-05	0.000698056	0.000337037	0.000447614	0.000335257	0.000310099	0.000278314	0.000352026	0.000646995	0.000504568	0.000430422	0.000320682	6.87302e-06	1.01055e-09	6.2602e-08	2.3236e-07	1.55734e-06	1.04743e-06	4.02704e-08	1.3611e-07	4.81575e-07	8.3642e-07	2.80067e-07	1.02369e-06	1.56732e-07	0.416045	0.113305	B	0.529356
17	Mineral water, representative of european market, from PEF report, at consumer	N1	Packed water	0.2826	1.661e-10	0.0507	0.0006873	7.86e-09	-	-	0.000971	1.896e-05	0.0003127	0.003124	-	1.673	0.1703	4.612	8.048e-06	0.000116879	1.29251e-06	0.000386319	6.38669e-05	3.22775e-05	2.46898e-05	4.98261e-05	2.19936e-05	1.97243e-05	6.89834e-06	0.000217545	0.000235562	0.00185672	1.82374e-06	3.23416e-11	3.46453e-08	4.40312e-08	1.123e-07	7.71369e-08	6.47056e-09	1.0756e-08	2.69831e-08	8.91802e-09	1.20751e-07	5.60245e-07	9.0747e-07	0.248932	0.0322757	A	0.281209
18	Onion, representative of european market, at consumer	N1 & N3	Onion	1.9933	1.9362e-07	0.423814	0.00496705	1.06352e-07	3.60623e-06	3.17565e-08	0.0174668	0.000883291	0.00488923	0.0589652	3.7305	46.1486	1.0601	29.2778	3.42972e-06	0.000824401	0.00124774	0.00322933	0.000461559	0.000436739	0.00044413	0.00232125	0.000343882	0.000372294	0.000190286	0.0013542	0.00149539	0.000791257	0.000256936	8.29082e-06	0.000100444	0.000122338	0.000167079	0.000314402	0.000346073	0.000172883	0.000333271	3.45838e-05	9.24301e-05	0.000448536	5.92655e-05	0.964658	0.190713	B	1.15746
19	Orange, representative of european market, at consumer	N1	Orange	1.38599	1.29314e-07	0.0310387	0.00375951	4.9655e-08	4.43522e-08	1.80573e-08	0.0094279	0.000943994	0.00229328	0.0228456	4.18652	63.3088	2.7801	17.0692	-2.55893e-05	0.000573225	0.00083333	0.000236506	0.00034935	0.000203911	0.000239725	0.00248078	0.000161297	0.000144242	0.000261043	0.00355136	0.000871825	-0.00590361	0.000178654	5.53723e-06	7.35618e-06	9.25966e-05	7.8008e-05	0.000169702	0.000369857	8.10904e-05	0.000129123	4.74436e-05	0.000242397	0.0002615	-0.000442183	0.276615	0.0958148	A	0.373459
20	Pasta, representative of european market, from PEF report, at consumer	N1 & N3	Pasta	2.921	6.2722e-08	0.2318	0.009107	3.3834e-07	-	-	0.04586	0.0004037	0.018034	0.19274	-	640.534	1.342	36	6.37694e-06	0.00120808	0.000488072	0.00176625	0.000846262	0.00138941	0.00116609	0.00106091	0.00126841	0.00121692	0.00264114	0.0017143	0.00183873	0.0014712	1.88504e-05	1.22127e-08	1.58398e-07	5.83431e-07	4.83404e-06	3.64315e-06	1.37773e-07	6.20319e-07	1.66476e-06	3.4144e-06	9.51547e-07	4.37312e-06	7.19046e-07	1.42753	0.381202	B	1.80875
21	Pea canned, representative of european market, at consumer	N3	Pea	1.41803	1.50644e-07	0.212211	0.00326545	7.9354e-08	1.00738e-06	1.97041e-08	0.0092719	0.000307206	0.00364135	0.0201055	2.53176	131.768	0.368054	20.4742	5.15781e-07	0.000586478	0.000970785	0.00161699	0.00030344	0.000325871	0.000235758	0.000807324	0.000256112	0.000126942	0.000543325	0.000470161	0.00104574	0.000118994	0.000182784	6.45057e-06	5.02941e-05	8.04281e-05	0.000124665	0.000166894	0.000120363	0.000128758	0.000113636	9.87472e-05	3.20906e-05	0.000313664	8.9127e-06	0.572586	0.122695	B	0.696469
22	Pork meat, representative of european market, at consumer	N1 & N3	Pork	6.5816	2.43877e-07	0.395656	0.0110819	6.21706e-07	4.45478e-06	5.86293e-08	0.0887212	0.00100817	0.0272266	0.375553	32.155	597.717	1.33374	42.5538	1.48619e-06	0.00272206	0.0015716	0.00301478	0.00102978	0.00255306	0.00225593	0.00264943	0.00191497	0.00237117	0.00246459	0.00170375	0.00217347	0.000342872	0.000848368	1.04428e-05	9.37704e-05	0.000272947	0.0009767	0.00159698	0.000395001	0.000962733	0.00212263	0.000447929	0.000116289	0.000651924	2.56813e-05	2.13144	0.640258	D	2.77926
23	Potato, representative of european market, at consumer	N1 & N3	Potato	1.7267	1.83084e-07	0.375826	0.00339872	4.19133e-08	4.73104e-07	2.49173e-08	0.00778968	0.00101847	0.00358806	0.0182316	10.5849	47.1849	1.11087	26.0454	2.41906e-06	0.00071414	0.00117984	0.00286368	0.000315823	0.000172119	0.000198069	0.00267648	0.000252364	0.000115111	0.000194559	0.00141905	0.00133029	0.000558092	0.000222572	7.83965e-06	8.90707e-05	8.37104e-05	6.58458e-05	0.000140214	0.000399035	0.000126874	0.000103045	3.53604e-05	9.68566e-05	0.000399016	4.18013e-05	0.837174	0.145014	B	0.98368
24	Prepacked meat (pork based), representative of european market, at consumer	N3	Prepacked	6.39101	1.98435e-07	0.66213	0.00976182	5.28097e-07	3.78645e-06	5.8094e-08	0.0761255	0.00147417	0.0227889	0.309703	27.0319	498.836	1.24625	52.9795	3.27609e-06	0.00264323	0.00127876	0.00504523	0.00090711	0.00216866	0.00193566	0.00387407	0.00160285	0.0019554	0.00205687	0.00159199	0.00270597	0.000755814	0.000823801	8.497e-06	0.000156925	0.000240434	0.000829641	0.00137026	0.000577582	0.000805817	0.00175044	0.000373828	0.000108661	0.000811645	5.66108e-05	2.1856	0.603081	D	2.7956
25	Refined rapeseed oil, representative of european market, at consumer	N3	Refined	2.5015	1.34967e-07	0.0748355	0.00386738	2.30139e-07	3.78091e-06	5.53297e-08	0.0315399	0.000570061	0.0240388	0.132663	11.9733	486.45	0.13061	22.6727	-4.78986e-07	0.00103459	0.00086976	0.000570224	0.000359374	0.000945078	0.00080197	0.0014981	0.00169075	0.00083761	0.0020058	0.000166844	0.00115803	-0.000110505	0.000322443	5.77929e-06	1.7736e-05	9.52536e-05	0.000361549	0.000567718	0.00022335	0.00085001	0.000749814	0.000364546	1.13879e-05	0.000347346	-8.27687e-06	0.888661	0.274403	B	1.16663
26	Refined sunflower oil, representative of european market, at consumer	N1 & N3	Refined	3.87517	1.56561e-07	0.109161	0.00846977	2.1991e-07	3.82469e-06	1.15411e-07	0.0293505	0.00109856	0.0207813	0.103149	391.948	1241.29	1.35331	35.6236	-1.18776e-07	0.00160272	0.00100892	0.000831771	0.000787048	0.00090307	0.0007463	0.00288697	0.00146165	0.000651259	0.00511828	0.00172875	0.00181951	-2.74024e-05	0.00049951	6.70395e-06	2.58711e-05	0.00020861	0.000345478	0.000528309	0.000430416	0.000734828	0.000582996	0.000930226	0.000117995	0.000545753	-2.05245e-06	1.54764	0.387275	C	1.93934
27	Rice, representative of european market, at consumer	N1	Rice	3.35546	1.92775e-07	0.179757	0.00576824	9.51699e-08	1.41982e-08	4.0272e-08	0.0131431	0.000901254	0.0124976	0.0368306	19.3449	244.248	27.3292	23.8493	-2.03794e-07	0.00138777	0.00124229	0.0013697	0.000536009	0.00039082	0.000334192	0.00236846	0.000879012	0.000232541	0.00100712	0.034911	0.00121812	-4.70166e-05	0.000432519	8.25463e-06	4.26025e-05	0.000142072	0.000149512	0.000236576	0.000353111	0.000441915	0.000208167	0.00018304	0.00238283	0.000365372	-3.52156e-06	4.00067	0.43127	D	4.4364
28	Rye flour, representative of european market, at consumer	N1	Rye	1.08528	8.86467e-08	0.0622911	0.00236577	8.60784e-08	1.83823e-06	1.93543e-08	0.011168	0.000345492	0.00799682	0.0440893	7.36267	181.34	0.170305	10.5642	-3.36659e-06	0.000448856	0.00057126	0.000474639	0.000219838	0.000353485	0.00028397	0.000907939	0.000562453	0.000278371	0.000747726	0.000217552	0.000539575	-0.000776692	0.000139892	3.79585e-06	1.4763e-05	5.82689e-05	0.000135229	0.000201023	0.000135364	0.000282768	0.000249193	0.000135896	1.48489e-05	0.000161843	-5.81746e-05	0.350633	0.10639	A	0.458339
29	Spinach, representative of european market, at consumer	N3	Spinach	2.2593	2.01566e-07	0.936662	0.00490494	4.7365e-08	2.35318e-07	1.78155e-08	0.0119367	0.00180533	0.00352475	0.0225904	1.02795	19.0741	0.761861	38.8401	2.27265e-06	0.000934415	0.00129894	0.00713708	0.000455788	0.000194507	0.000303517	0.00474434	0.000247911	0.000142631	7.86491e-05	0.00097322	0.00198379	0.000524315	0.000291224	8.63104e-06	0.000221989	0.000120809	7.44105e-05	0.000214861	0.000707329	0.000124635	0.000127681	1.42942e-05	6.64267e-05	0.000595031	3.92714e-05	1.20733	0.197852	B	1.40727
30	Strawberry, representative of european market, at consumer	N3	Strawberry	1.43349	3.69532e-06	0.403568	0.00375935	1.51613e-07	2.0929e-07	4.10063e-08	0.00868649	0.000877012	0.0025604	0.0219028	22.2178	47.9079	9.24298	23.1099	1.66733e-05	0.000592872	0.0238135	0.00307506	0.000349335	0.000622607	0.000220873	0.00230475	0.000180084	0.00013829	0.00019754	0.0118072	0.00118036	0.00384662	0.000184777	0.000158234	9.56455e-05	9.25928e-05	0.000238184	0.000156357	0.000343613	9.05356e-05	0.000123795	3.59022e-05	0.000805895	0.000354044	0.000288114	3.57391	0.243103	D	3.81955
31	Sugar, representative of european market, at consumer	N1 & N3	Sugar	1.05143	1.12342e-07	0.0292252	0.00344901	1.53892e-07	-9.57169e-08	1.77037e-08	0.0217127	0.000322468	0.00658228	0.0872431	0.911262	103.357	2.69304	11.0275	-2.27741e-06	0.000434855	0.000723957	0.000222687	0.000320497	0.000631967	0.000552093	0.000847432	0.000462961	0.000550835	0.000426175	0.00344016	0.000563242	-0.000525413	0.000135529	4.81048e-06	6.92637e-06	8.4949e-05	0.000241765	0.000390829	0.000126343	0.000232749	0.000493098	7.74556e-05	0.000234806	0.000168942	-3.93536e-05	0.685913	0.154002	B	0.841927
32	Tomato, representative of european market, at consumer	N1 & N3	Tomato	1.52589	1.65912e-07	0.374228	0.00444173	9.61723e-08	4.07157e-07	3.49709e-08	0.00974901	0.000817903	0.00306145	0.027513	1.69194	42.3269	2.89121	22.6862	8.18249e-06	0.000631087	0.00106917	0.0028515	0.000412745	0.000394936	0.00024789	0.00214941	0.000215326	0.000173712	0.000174528	0.0036933	0.00115872	0.00188775	0.000196687	7.10433e-06	8.86921e-05	0.0001094	0.000151087	0.000175482	0.000320454	0.000108253	0.000155504	3.17198e-05	0.000252084	0.000347553	0.000141393	0.899913	0.167304	B	1.06901
33	Wine, representative of european market, from PEF report, at consumer	N1	Wine	2.09075	4.77e-08	0.21252	0.006035	1.17e-07	-	-	0.011604	0.000212	0.005825	0.033351	-	207.616	1.25149	24.8556	1.99e-05	0.000864704	0.000371178	0.00161934	0.000560798	0.000480466	0.000295057	0.000557127	0.000409699	0.000210571	0.000856071	0.00159869	0.00126952	0.00459105	1.34925e-05	9.28774e-09	1.45223e-07	3.86626e-07	1.67164e-06	9.2183e-07	7.23502e-08	2.00364e-07	2.88064e-07	1.10671e-06	8.87372e-07	3.01934e-06	2.24387e-06	1.13601	0.203465	B	1.33949
34	Apple, from CL, tranported by air to Europe, at consumer	N2	Apple	18.6099	4.17666e-06	1.54896	0.0898691	3.26407e-07	2.37932e-07	4.3298e-08	0.0920934	0.00114082	0.0309513	0.330862	5.68126	60.5698	1.45117	271.626	3.96433e-06	0.00769679	0.0269154	0.0118026	0.00835103	0.00134041	0.00234167	0.00299804	0.00217694	0.002089	0.00024975	0.00185376	0.0138735	0.000914596	0.00239882	0.000178844	0.000367104	0.00221348	0.000512786	0.00165768	0.000446975	0.00109444	0.00187003	4.5391e-05	0.000126528	0.00416131	6.85036e-05	6.60565	1.34838	D	7.96623
35	Apple, from CL, tranported by sea to Europe, at consumer	N2	Apple	1.19658	1.53047e-07	0.37777	0.00728927	4.54663e-08	-4.26136e-08	1.40104e-08	0.011399	0.000759397	0.00342122	0.0299524	3.46194	47.3923	0.278484	20.4783	2.96349e-06	0.00049489	0.000986271	0.00287849	0.000677351	0.00018671	0.000289843	0.00199566	0.00024063	0.000189113	0.000195414	0.000355742	0.00104595	0.000683696	0.00015424	6.55347e-06	8.95315e-05	0.000179535	7.14276e-05	0.000205181	0.000297532	0.000120974	0.000169291	3.55158e-05	2.4281e-05	0.000313728	5.12091e-05	0.67346	0.125547	B	0.800475
36	Apple, from CN, tranported by lorry to Europe, at consumer	N2	Apple	2.21299	3.47259e-07	0.441771	0.0067719	1.56145e-07	3.21071e-07	2.90363e-08	0.0107074	0.000878377	0.00406735	0.0263316	10.9519	141.707	8.62086	34.9501	4.7429e-06	0.000915263	0.00223782	0.00336616	0.000629274	0.000641218	0.000272259	0.00230834	0.000286075	0.000166253	0.000584305	0.0110125	0.00178511	0.00109422	0.000285255	1.48696e-05	0.0001047	0.000166792	0.000245304	0.000192733	0.000344148	0.000143821	0.000148826	0.000106195	0.000751653	0.000535435	8.19574e-05	2.02105	0.266288	D	2.29005
37	Apple, from CN, tranported by sea to Europe, at consumer	N2	Apple	1.77079	2.15765e-07	0.402892	0.0122645	8.45793e-08	1.67134e-07	2.63033e-08	0.0180317	0.000855213	0.00628654	0.050851	7.67354	114.573	8.54704	26.3068	5.08827e-06	0.000732375	0.00139044	0.00306991	0.00113967	0.000347329	0.000458495	0.00224746	0.000442161	0.000321063	0.000472424	0.0109182	0.00134365	0.0011739	0.000228255	9.23906e-06	9.54853e-05	0.000302074	0.000132874	0.000324571	0.000335072	0.000222292	0.00028741	8.58612e-05	0.000745217	0.000403021	8.79253e-05	1.87597	0.251669	C	2.13057
38	Apple, from IT, at consumer	N2	Apple	0.967967	8.8707e-08	0.351237	0.00252774	2.7692e-08	-3.62504e-08	1.26563e-08	0.00521066	0.000718933	0.00100765	0.0109261	3.51328	51.4464	2.30251	15.8767	1.81054e-06	0.000400338	0.000571649	0.00267632	0.000234888	0.000113718	0.000132492	0.00188933	7.08725e-05	6.89854e-05	0.000212131	0.00294129	0.000810918	0.000417704	0.000124771	3.79843e-06	8.32431e-05	6.22581e-05	4.35041e-05	9.37918e-05	0.000281678	3.56304e-05	6.17545e-05	3.8554e-05	0.000200756	0.000243231	3.12862e-05	0.752953	0.103401	B	0.857446
39	Apple, from US, tranported by air to Europe, at consumer	N2	Apple	10.8275	2.35604e-06	1.01825	0.0510189	1.96215e-07	2.54235e-07	2.98571e-08	0.0532399	0.000965642	0.0179738	0.187672	4.62401	56.7224	4.23276	157.863	2.99632e-06	0.00447811	0.0151829	0.00775876	0.0047409	0.000805767	0.00135374	0.00253767	0.00126418	0.00118492	0.000233885	0.00540704	0.008063	0.000691269	0.00139567	0.000100886	0.000241325	0.00125659	0.000308254	0.000958318	0.000378339	0.000635554	0.00106072	4.25077e-05	0.000369055	0.00241846	5.17763e-05	4.28738	0.815874	D	5.11074
40	Apple, from US, tranported by sea to Europe, at consumer	N2	Apple	1.26479	1.44389e-07	0.375996	0.00667124	4.29095e-08	1.04265e-07	1.43371e-08	0.0102952	0.000763838	0.00320539	0.0262943	3.41756	49.5571	3.59068	19.8969	2.81236e-06	0.000523099	0.000930479	0.00286498	0.000619921	0.00017621	0.000261778	0.00200733	0.00022545	0.000166017	0.000204341	0.00458682	0.00101625	0.000648829	0.000163031	6.18275e-06	8.91111e-05	0.000164313	6.74108e-05	0.000185314	0.000299272	0.000113343	0.000148616	3.71381e-05	0.000313071	0.000304821	4.85976e-05	1.04575	0.149185	B	1.19662
41	Apricot, from ES, at consumer	N2	Apricot	1.26814	1.10044e-07	0.420429	0.00387639	4.66965e-08	1.70242e-07	2.80502e-08	0.00779865	0.000827506	0.00142218	0.0180558	4.92003	93.2653	41.637	20.7407	2.90229e-06	0.000524484	0.00070915	0.00320354	0.000360211	0.000191761	0.000198297	0.00217465	0.000100029	0.000114001	0.000384564	0.0531881	0.00105935	0.000669577	0.000163463	4.71209e-06	9.96418e-05	9.54755e-05	7.33601e-05	0.000140376	0.000324217	5.02884e-05	0.000102051	6.9893e-05	0.00363033	0.000317747	5.01516e-05	5.4417	0.444352	D	5.89091
42	Apricot, from FR, at consumer	N2	Apricot	1.02678	9.59002e-08	0.373331	0.00299436	5.23647e-08	1.52223e-07	1.6598e-08	0.00862349	0.000747125	0.00128339	0.0258654	10.4276	89.9103	1.06645	16.892	2.18683e-06	0.000424661	0.000618004	0.00284467	0.000278249	0.000215038	0.000219271	0.00196341	9.02666e-05	0.000163309	0.00037073	0.00136231	0.000862775	0.000504515	0.000132352	4.10645e-06	8.84795e-05	7.37511e-05	8.22649e-05	0.000155223	0.000292723	4.53807e-05	0.000146191	6.73788e-05	9.29836e-05	0.000258786	3.77884e-05	0.67705	0.112288	B	0.79059
43	Apricot, from IT, at consumer	N2	Apricot	1.07935	9.75737e-08	0.360276	0.00285038	4.01349e-08	1.95474e-07	1.84526e-08	0.00699763	0.000769432	0.00122806	0.0180011	9.11681	93.6171	7.52994	17.0108	1.95813e-06	0.000446406	0.000628788	0.0027452	0.00026487	0.000164816	0.00017793	0.00202204	8.63752e-05	0.000113655	0.000386015	0.00961893	0.000868844	0.000451753	0.000139129	4.17811e-06	8.53855e-05	7.02049e-05	6.30519e-05	0.000125957	0.000301464	4.34243e-05	0.000101742	7.01566e-05	0.000656535	0.000260606	3.38365e-05	1.41185	0.159098	B	1.57267
44	Apricot, from TR, tranported by lorry to Europe, at consumer	N2	Apricot	1.31029	1.87758e-07	0.383197	0.00380434	9.15543e-08	2.42245e-07	2.2416e-08	0.0086333	0.000768185	0.00156367	0.0237305	25.1816	107.528	0.844462	21.8927	2.71873e-06	0.000541919	0.00120996	0.00291985	0.000353516	0.000375972	0.00021952	0.00201876	0.00010998	0.000149829	0.000443373	0.00107874	0.00111819	0.000627228	0.000168897	8.03982e-06	9.08177e-05	9.37009e-05	0.000143832	0.000155399	0.000300975	5.52914e-05	0.000134125	8.05813e-05	7.36286e-05	0.000335396	4.69796e-05	0.7812	0.134712	B
45	Apricot, from TR, tranported by sea to Europe, at consumer	N2	Apricot	1.13055	1.36806e-07	0.3677	0.00524657	6.63e-08	1.87846e-07	2.12618e-08	0.0105943	0.000757312	0.00217251	0.0304617	24.0518	98.1954	0.816703	18.5384	2.72451e-06	0.000467581	0.000881611	0.00280177	0.000487534	0.000272264	0.000269383	0.00199018	0.000152802	0.000192329	0.000404893	0.00104328	0.000946866	0.000628562	0.000145728	5.85804e-06	8.7145e-05	0.000129223	0.000104157	0.000190697	0.000296715	7.68198e-05	0.000172169	7.35876e-05	7.12084e-05	0.000284009	4.70796e-05	0.716991	0.126247	B
46	Banana, from CO, tranported by air to Europe, at consumer	N2	Banana	12.2663	2.69904e-06	1.11675	0.0582457	2.15025e-07	2.3781e-08	3.50417e-08	0.0606739	0.00100923	0.0222721	0.214227	2.07542	44.7056	8.47753	179.599	3.56501e-06	0.00507315	0.0173933	0.00850926	0.00541245	0.000883011	0.00154277	0.00265222	0.0015665	0.00135259	0.000184336	0.0108294	0.00917318	0.00082247	0.00158112	0.000115573	0.000264669	0.00143459	0.000337805	0.00109213	0.000395418	0.00078754	0.00121081	3.35024e-05	0.000739156	0.00275146	6.16033e-05	5.27756	0.954326	D
47	Banana, from CO, tranported by sea to Europe, at consumer	N2	Banana	1.21299	1.44005e-07	0.37378	0.00632597	3.71811e-08	-1.52261e-07	1.67315e-08	0.0101338	0.000770931	0.00497127	0.0251475	0.672812	36.3765	7.73411	20.1583	3.11164e-06	0.000501675	0.000928001	0.00284809	0.000587836	0.000152686	0.000257674	0.00202597	0.000349652	0.000158776	0.000149993	0.00987974	0.0010296	0.000717876	0.000156354	6.16629e-06	8.85858e-05	0.000155809	5.84116e-05	0.000182408	0.000302051	0.000175784	0.000142133	2.72606e-05	0.000674337	0.000308826	5.37692e-05	1.52006	0.180531	C
48	Banana, from CR, tranported by air to Europe, at consumer	N2	Banana	12.5902	2.76833e-06	1.13297	0.0596286	2.56156e-07	8.04785e-08	3.19176e-08	0.0668236	0.000997335	0.0232964	0.242047	2.14828	46.7996	5.58445	183.206	2.6781e-06	0.00520713	0.0178397	0.00863286	0.00554095	0.00105192	0.00169913	0.00262095	0.00163854	0.00152823	0.000192971	0.00713371	0.00935742	0.000617855	0.00162288	0.00011854	0.000268513	0.00146865	0.000402421	0.00120282	0.000390756	0.000823762	0.00136805	3.50716e-05	0.000486908	0.00280672	4.62776e-05	5.05221	0.967435	D
49	Banana, from CR, tranported by sea to Europe, at consumer	N2	Banana	1.2061	1.36949e-07	0.367736	0.00604203	7.29051e-08	-1.01391e-07	1.29881e-08	0.0146597	0.00075126	0.00543796	0.0468708	0.702121	38.2165	4.8186	18.9997	2.14877e-06	0.000498826	0.000882533	0.00280203	0.000561452	0.000299388	0.000372756	0.00197428	0.000382476	0.000295933	0.000157579	0.0061554	0.000970428	0.000495735	0.000155466	5.86417e-06	8.71534e-05	0.000148815	0.000114534	0.000263875	0.000294343	0.000192286	0.000264914	2.86394e-05	0.000420134	0.000291076	3.71307e-05	1.18014	0.169966	B
50	Banana, from EC, tranported by air to Europe, at consumer	N2	Banana	13.5734	2.96232e-06	1.20029	0.0643605	2.6039e-07	9.42773e-08	3.92373e-08	0.0688141	0.00107522	0.0272053	0.246439	2.33357	65.065	13.9875	196.702	3.63622e-06	0.00561379	0.0190899	0.00914581	0.00598065	0.00106931	0.00174975	0.00282562	0.00191347	0.00155597	0.000268285	0.017868	0.0100467	0.000838899	0.00174962	0.000126847	0.000284468	0.0015852	0.000409073	0.00123865	0.00042127	0.000961979	0.00139287	4.87597e-05	0.00121957	0.00301347	6.28339e-05	6.35252	1.09921	D
51	Banana, from EC, tranported by sea to Europe, at consumer	N2	Banana	1.44045	1.57819e-07	0.384726	0.00726126	6.50964e-08	-9.95054e-08	1.90696e-08	0.0132359	0.000813049	0.00817637	0.0384723	0.792425	55.9181	13.1713	21.6925	3.07664e-06	0.000595749	0.00101702	0.0029315	0.000674748	0.000267321	0.000336551	0.00213666	0.000575081	0.000242906	0.000230569	0.0168253	0.00110796	0.0007098	0.000185674	6.75779e-06	9.11801e-05	0.000178845	0.000102266	0.000238246	0.000318553	0.000289116	0.000217445	4.1905e-05	0.0011484	0.000332329	5.31643e-05	2.22592	0.249339	D
52	Banana, from IN, tranported by air to Europe, at consumer	N2	Banana	9.65861	2.0502e-06	0.926672	0.0450102	1.79747e-07	2.12071e-07	3.10687e-08	0.0489662	0.0010091	0.0165316	0.171937	1.87615	60.1891	6.96561	140.743	2.78448e-06	0.00399466	0.013212	0.00706096	0.00418254	0.000738138	0.00124507	0.00265186	0.00116274	0.00108558	0.00024818	0.00889805	0.00718859	0.000642397	0.00124499	8.77894e-05	0.000219621	0.0011086	0.000282382	0.000881391	0.000395364	0.000584556	0.00097179	4.51057e-05	0.000607332	0.00215619	4.81159e-05	4.19827	0.758744	D
53	Banana, from IN, tranported by sea to Europe, at consumer	N2	Banana	1.49763	1.60344e-07	0.379673	0.00831053	5.005e-08	8.87013e-08	1.84632e-08	0.0139162	0.000845807	0.0043284	0.038646	0.860512	54.1583	6.41987	22.9504	3.0306e-06	0.000619398	0.0010333	0.002893	0.00077225	0.000205533	0.000353849	0.00222274	0.000304436	0.000244003	0.000223313	0.0082009	0.00117221	0.000699179	0.000193044	6.86594e-06	8.99826e-05	0.000204688	7.86285e-05	0.000250492	0.000331387	0.000153052	0.000218427	4.05862e-05	0.000559748	0.0003516	5.23688e-05	1.45004	0.195353	C
54	Beef, from dairy cattle, from IE, at consumer	N2	Beef	38.6185	1.28795e-07	0.246261	0.0888779	7.52604e-06	4.73801e-05	7.34407e-07	1.04124	0.00758445	0.448758	4.61161	89.2099	5465.51	16.6795	116.588	5.21825e-06	0.0159721	0.000829986	0.00187643	0.00825892	0.030906	0.0264759	0.0199316	0.0315632	0.0291168	0.0225361	0.0213068	0.00595485	0.00120388	0.00497792	5.51501e-06	5.83638e-05	0.00218906	0.0118234	0.0187424	0.00297159	0.0158681	0.0260648	0.00409585	0.00145428	0.00178613	9.01713e-05	15.9898	5.83688	E
55	Beef, from beef cattle, from NL, at consumer	N2	Beef	23.4496	1.31079e-07	0.25185	0.0564627	3.55222e-06	3.66112e-05	2.55916e-07	0.503224	0.00276135	0.176903	2.22802	69.3158	1532.66	1.91757	59.3278	2.02657e-06	0.00969841	0.000844705	0.00191902	0.00524676	0.0145874	0.0127956	0.00725671	0.0124424	0.0140672	0.00631968	0.00244956	0.00303022	0.000467543	0.00302265	5.61281e-06	5.96884e-05	0.00139068	0.00558054	0.00905803	0.0010819	0.00625529	0.0125927	0.00114858	0.000167193	0.000908902	3.50192e-05	7.03468	2.79424	D
56	Carrot, from CN, tranported by air to Europe, at consumer	N2	Carrot	10.3887	2.2122e-06	1.02533	0.0479475	2.07654e-07	9.37509e-07	3.29211e-08	0.0544775	0.0010596	0.0178765	0.19371	5.43282	61.6028	3.51388	151.232	2.80567e-06	0.0042966	0.0142559	0.00781273	0.00445549	0.000852742	0.00138521	0.00278459	0.00125734	0.00122304	0.000254009	0.00448872	0.00772432	0.000647285	0.0013391	9.47264e-05	0.000243004	0.00118095	0.000326225	0.000980596	0.000415152	0.000632113	0.00109485	4.61652e-05	0.000306375	0.00231688	4.84819e-05	4.07302	0.789964	D
57	Carrot, from CN, tranported by lorry to Europe, at consumer	N2	Carrot	3.15174	5.42194e-07	0.551343	0.0130063	1.94996e-07	1.06027e-06	3.07824e-08	0.0194179	0.000995462	0.0060899	0.0648288	8.863	82.7781	3.09453	48.5044	6.88643e-06	0.00130351	0.00349403	0.00420107	0.00120861	0.000800762	0.000493742	0.00261603	0.00042833	0.000409316	0.000341322	0.00395303	0.0024774	0.00158874	0.000406259	2.32167e-05	0.000130668	0.000320346	0.000306339	0.000349522	0.000390022	0.000215339	0.000366412	6.20339e-05	0.000269812	0.000743087	0.000118998	1.7631	0.30554	C
58	Carrot, from CN, tranported by sea to Europe, at consumer	N2	Carrot	1.82348	2.24696e-07	0.453051	0.0114616	7.34934e-08	8.16405e-07	2.08398e-08	0.0204349	0.000903582	0.00577884	0.0616639	4.39199	55.4155	2.94494	27.5122	3.8215e-06	0.000754165	0.00144799	0.00345211	0.00106506	0.000301804	0.000519601	0.00237457	0.000406452	0.000389334	0.000228497	0.00376194	0.00140521	0.000881644	0.000235046	9.62147e-06	0.000107373	0.0002823	0.000115458	0.000367828	0.000354023	0.00020434	0.000348525	4.15284e-05	0.00025677	0.000421487	6.60355e-05	1.22156	0.20847	B
59	Carrot, from IL, tranported by air to Europe, at consumer	N2	Carrot	1.42349	1.43063e-07	0.428187	0.00533178	5.0175e-08	5.66686e-07	1.43044e-08	0.011389	0.000858384	0.00281322	0.0319541	4.40537	36.0657	3.46644	22.0273	2.27965e-06	0.000588734	0.000921932	0.00326265	0.000495452	0.000206046	0.00028959	0.0022558	0.000197866	0.000201752	0.000148711	0.00442812	0.00112506	0.000525929	0.000183488	6.12596e-06	0.00010148	0.000131322	7.8825e-05	0.000205002	0.000336315	9.94754e-05	0.000180605	2.70276e-05	0.000302239	0.000337458	3.93924e-05	1.06807	0.157347	B
60	Carrot, from IL, tranported by lorry to Europe, at consumer	N2	Carrot	2.12566	3.08157e-07	0.480435	0.0074711	1.084e-07	6.84154e-07	1.9581e-08	0.0127062	0.00091016	0.00344862	0.0388356	6.48138	48.7648	3.54322	32.952	4.05343e-06	0.000879145	0.00198584	0.00366077	0.000694247	0.000445149	0.000323083	0.00239186	0.000242557	0.0002452	0.000201074	0.0045262	0.00168305	0.000935151	0.000273998	1.31953e-05	0.000113863	0.000184013	0.000170296	0.000228712	0.000356601	0.000121943	0.000219499	3.65443e-05	0.000308934	0.000504825	7.00432e-05	1.36409	0.213193	B
61	Carrot, from IL, tranported by sea to Europe, at consumer	N2	Carrot	1.42349	1.43063e-07	0.428187	0.00533178	5.0175e-08	5.66686e-07	1.43044e-08	0.011389	0.000858384	0.00281322	0.0319541	4.40537	36.0657	3.46644	22.0273	2.27965e-06	0.000588734	0.000921932	0.00326265	0.000495452	0.000206046	0.00028959	0.0022558	0.000197866	0.000201752	0.000148711	0.00442812	0.00112506	0.000525929	0.000183488	6.12596e-06	0.00010148	0.000131322	7.8825e-05	0.000205002	0.000336315	9.94754e-05	0.000180605	2.70276e-05	0.000302239	0.000337458	3.93924e-05	1.06807	0.157347	B
62	Carrot, from NL, at consumer	N2	Carrot	1.19668	1.07187e-07	0.410442	0.00268797	2.8457e-08	-9.33895e-09	1.32542e-08	0.00594396	0.000823403	0.00212967	0.0125267	3.26894	35.7662	1.60499	19.1061	1.6737e-06	0.000494931	0.00069074	0.00312744	0.000249778	0.00011686	0.000151138	0.00216387	0.00014979	7.90911e-05	0.000147476	0.00205026	0.000975861	0.000386134	0.000154252	4.58976e-06	9.72747e-05	6.62047e-05	4.4706e-05	0.000106991	0.000322609	7.53053e-05	7.0801e-05	2.68032e-05	0.000139939	0.000292705	2.89216e-05	0.745719	0.112482	B
63	Chicken meat, broilers, from NL, at consumer	N2	Chicken meat	7.12428	9.97652e-08	0.181956	0.00807449	7.18491e-07	3.9654e-06	6.83502e-08	0.0902025	0.000774809	0.0252696	0.389924	32.3968	673.266	0.918137	30.3131	1.30632e-06	0.0029465	0.000642911	0.00138645	0.000750317	0.00295052	0.00229359	0.00203617	0.00177733	0.0024619	0.0027761	0.00117285	0.00154827	0.000301377	0.000918319	4.27195e-06	4.31237e-05	0.000198875	0.00112875	0.00162365	0.00030357	0.000893535	0.00220385	0.000504546	8.00524e-05	0.000464397	2.25733e-05	1.95761	0.647978	C
64	Chicken meat, laying hens, from NL, at consumer	N2	Chicken meat	5.94273	1.12225e-07	0.201994	0.00852158	9.0948e-07	4.14555e-06	6.68411e-08	0.114775	0.000760739	0.0278715	0.49957	31.5798	680.041	1.35357	31.5986	1.33407e-06	0.00245783	0.000723202	0.00153913	0.000791863	0.00373482	0.0029184	0.00199919	0.00196033	0.00315418	0.00280404	0.00172909	0.00161393	0.000307779	0.000766017	4.80546e-06	4.78725e-05	0.000209887	0.00142879	0.00206595	0.000298058	0.000985535	0.00282357	0.000509623	0.000118018	0.000484091	2.30528e-05	2.07186	0.705618	D
65	Chicken meat, parent >20w, from NL, at consumer	N2	Chicken meat	6.77074	1.46311e-07	0.257155	0.0134083	1.67316e-06	7.66585e-06	9.77629e-08	0.210459	0.000944066	0.0498496	0.920394	63.1041	1222.99	2.76778	50.0448	1.69203e-06	0.00280028	0.000942865	0.00195944	0.00124596	0.00687093	0.00535138	0.00248096	0.00350614	0.00581118	0.00504281	0.00353563	0.00255608	0.000390363	0.000872748	6.26505e-06	6.09457e-05	0.000330246	0.00262854	0.00378826	0.000369885	0.00176268	0.00520207	0.00091651	0.000241323	0.000766686	2.92383e-05	3.27782	1.15553	D
66	Eggs, > 17 w, from NL, at consumer	N2	Eggs	5.36836	1.08911e-07	-0.0886512	0.00759505	8.3249e-07	3.76683e-06	6.11448e-08	0.105159	0.000737705	0.0255787	0.45842	29.0416	627.318	0.84627	24.4347	-1.78325e-05	0.00222028	0.00070185	-0.000675495	0.000705765	0.00341866	0.00267389	0.00193866	0.00179906	0.00289437	0.00258664	0.00108105	0.00124802	-0.00411406	0.000691981	4.66358e-06	-2.10103e-05	0.000187066	0.00130784	0.00189286	0.000289033	0.000904461	0.00259099	0.000470112	7.37863e-05	0.000374339	-0.000308145	1.36427	0.605524	B
67	Eggs, > 20 w, from NL, at consumer	N2	Eggs	6.13462	1.40301e-07	-0.0378559	0.0120935	1.53526e-06	7.00628e-06	8.96253e-08	0.193211	0.000906737	0.0458052	0.845678	58.0437	1126.99	2.14723	41.4106	-1.7503e-05	0.00253719	0.000904131	-0.000288451	0.00112378	0.0063046	0.00491281	0.00238287	0.00322169	0.00533944	0.00464697	0.00274292	0.00211508	-0.00403804	0.000790752	6.00768e-06	-8.97186e-06	0.000297862	0.00241189	0.0034778	0.00035526	0.00161967	0.00477977	0.000844568	0.000187217	0.000634411	-0.000302451	2.47446	1.01968	D
68	Lettuce, field, from, at consumer	N2	Lettuce	1.26945	1.27289e-07	0.453122	0.00341421	3.33349e-08	2.47335e-07	1.01156e-08	0.00691311	0.00090267	0.00258032	0.0148835	1.37362	21.2153	0.826222	20.8561	2.01731e-06	0.000525028	0.000820279	0.00345265	0.000317264	0.000136891	0.000175781	0.00237218	0.000181486	9.39714e-05	8.74778e-05	0.00105544	0.00106524	0.000465406	0.000163633	5.45051e-06	0.00010739	8.40921e-05	5.23691e-05	0.000124436	0.000353666	9.12402e-05	8.41216e-05	1.58987e-05	7.20383e-05	0.000319515	3.48591e-05	0.712803	0.115722	B
69	Lettuce, green house, from, at consumer	N2	Lettuce	8.57987	2.88683e-07	0.575422	0.0334066	5.1859e-07	7.05354e-07	3.09179e-08	0.0422805	0.00327774	0.00484207	0.0431753	1.62729	64.7723	0.911936	76.8474	2.4859e-06	0.00354851	0.00186034	0.00438454	0.00310429	0.00212962	0.00107507	0.00861375	0.000340564	0.0002726	0.000267078	0.00116493	0.00392505	0.000573512	0.00110595	1.23614e-05	0.000136375	0.000822805	0.000814705	0.000761049	0.00128422	0.000171215	0.000244027	4.85404e-05	7.95117e-05	0.0011773	4.29563e-05	2.38083	0.596307	D
70	Lettuce, iceberg, from, at consumer	N2	Lettuce	1.246	1.14123e-07	0.451837	0.00329065	3.17071e-08	2.12505e-07	9.38345e-09	0.00670378	0.000894431	0.00248313	0.0144138	0.732398	22.8017	0.6368	20.4892	1.74667e-06	0.00051533	0.000735436	0.00344286	0.000305782	0.000130207	0.000170458	0.00235053	0.00017465	9.10059e-05	9.40192e-05	0.000813464	0.0010465	0.000402968	0.00016061	4.88675e-06	0.000107085	8.10488e-05	4.98118e-05	0.000120668	0.000350438	8.78035e-05	8.14669e-05	1.70876e-05	5.55226e-05	0.000313894	3.01825e-05	0.673838	0.111771	B
71	Onion, from CN, tranported by air to Europe, at consumer	N2	Onion	10.9057	2.27138e-06	1.02346	0.0487536	2.01468e-07	4.72012e-07	3.96368e-08	0.0537054	0.00105222	0.0177218	0.188852	2.79109	43.9213	3.16251	158.713	3.83086e-06	0.00451045	0.0146373	0.00779843	0.0045304	0.000827337	0.00136558	0.00276518	0.00124645	0.00119237	0.000181102	0.00403987	0.00810641	0.000883804	0.00140575	9.72605e-05	0.000242559	0.0012008	0.000316506	0.000966697	0.000412258	0.000626641	0.00106739	3.29146e-05	0.000275739	0.00243148	6.61973e-05	4.14995	0.810506	D
72	Onion, from CN, tranported by sea to Europe, at consumer	N2	Onion	1.93903	1.9757e-07	0.422319	0.00501623	5.77679e-08	3.24448e-07	2.43633e-08	0.0130108	0.000860817	0.0030736	0.0288104	1.64252	37.2127	2.5598	29.4523	2.69996e-06	0.000801956	0.00127319	0.00321794	0.00046613	0.000237226	0.000330828	0.00226219	0.00021618	0.000181903	0.000153441	0.00326995	0.0015043	0.000622898	0.000249941	8.45996e-06	0.00010009	0.00012355	9.07533e-05	0.000234194	0.000337268	0.000108682	0.000162837	2.78872e-05	0.000223189	0.000451209	4.66553e-05	1.07837	0.178144	B
73	Onion, from IN, tranported by air to Europe, at consumer	N2	Onion	10.6982	2.16755e-06	1.00131	0.0481717	3.25767e-07	8.94677e-06	6.03691e-08	0.0703202	0.00113186	0.0220993	0.263799	8.01019	65.7636	3.22466	153.59	5.64553e-06	0.00442461	0.0139682	0.0076297	0.00447632	0.00133778	0.00178804	0.00297448	0.00155434	0.00166557	0.000271165	0.00411926	0.00784472	0.00130246	0.00137899	9.28143e-05	0.000237311	0.00118647	0.000511779	0.00126576	0.000443463	0.000781431	0.00149099	4.92832e-05	0.000281158	0.00235299	9.75548e-05	4.21019	0.861456	D
74	Onion, from IN, tranported by lorry to Europe, at consumer	N2	Onion	3.14142	4.30317e-07	0.500077	0.0103424	2.71864e-07	8.97325e-06	5.14554e-08	0.0327006	0.00100527	0.00926332	0.123432	10.0245	84.652	2.75997	45.8744	6.19786e-06	0.00129925	0.00277307	0.00381044	0.000961059	0.00111642	0.000831484	0.00264182	0.000651531	0.000779321	0.000349049	0.00352565	0.00234308	0.00142988	0.000404929	1.84262e-05	0.000118518	0.000254733	0.000427098	0.000588611	0.000393867	0.000327551	0.000697635	6.34382e-05	0.000240642	0.000702796	0.000107099	1.69186	0.337813	C
75	Onion, from IN, tranported by sea to Europe, at consumer	N2	Onion	2.29015	2.24616e-07	0.436541	0.00700508	1.90199e-07	8.80716e-06	4.58039e-08	0.0311674	0.000946756	0.00832491	0.113259	6.92836	59.4112	2.65813	32.3869	4.57801e-06	0.000947173	0.00144748	0.00332631	0.000650942	0.000781059	0.000792499	0.00248803	0.000585528	0.000715097	0.000244973	0.00339556	0.00165419	0.00105618	0.0002952	9.61807e-06	0.00010346	0.000172535	0.000298802	0.000561014	0.000370939	0.000294369	0.000640142	4.45228e-05	0.000231762	0.000496167	7.9108e-05	1.3266	0.26675	B
76	Onion, from NL, at consumer	N2	Onion	1.79781	1.75693e-07	0.411145	0.00385577	4.63891e-08	2.21722e-07	1.93693e-08	0.00828701	0.000839319	0.00327804	0.0211773	1.89824	40.7979	1.75996	27.3864	2.7174e-06	0.000743551	0.00113221	0.0031328	0.000358295	0.000190499	0.000210715	0.00220569	0.000230559	0.000133709	0.000168223	0.00224822	0.00139878	0.000626922	0.000231738	7.52316e-06	9.74414e-05	9.49677e-05	7.28773e-05	0.000149166	0.000328845	0.000115912	0.000119694	3.05739e-05	0.000153451	0.000419559	4.69567e-05	0.930182	0.154511	B
77	Onion, from NZ, tranported by air to Europe, at consumer	N2	Onion	24.8919	5.49592e-06	1.96651	0.117795	5.36782e-07	8.16102e-07	6.34139e-08	0.137438	0.00140269	0.0426648	0.50951	5.85289	65.619	2.2071	359.832	6.17457e-06	0.0102949	0.035417	0.0149842	0.010946	0.00220432	0.00349467	0.0036862	0.00300081	0.00321694	0.000270569	0.0028194	0.0183787	0.00142451	0.00320857	0.000235335	0.000466062	0.00290128	0.000843284	0.00247389	0.000549573	0.00150863	0.00287975	4.91749e-05	0.000192437	0.00551262	0.000106697	8.84034	1.84332	D
78	Onion, from NZ, tranported by sea to Europe, at consumer	N2	Onion	1.99448	2.08593e-07	0.425988	0.00533422	1.65716e-07	4.33071e-07	2.31929e-08	0.0285443	0.000885738	0.00506439	0.0984775	2.89573	48.1789	0.661133	29.7732	3.25123e-06	0.000824889	0.00134422	0.0032459	0.000495679	0.00068052	0.000725799	0.00232768	0.000356202	0.000621767	0.000198658	0.000844548	0.00152069	0.000750078	0.000257089	8.93197e-06	0.000100959	0.000131382	0.00026034	0.000513797	0.000347032	0.000179077	0.000556595	3.61052e-05	5.76442e-05	0.000456125	5.61812e-05	0.97981	0.219784	B
79	Orange, from ES, at consumer	N2	Orange	1.34773	1.23198e-07	0.0373691	0.00369155	5.63019e-08	1.6929e-07	1.90476e-08	0.00975329	0.000939173	0.00221416	0.0277302	3.87897	67.476	8.5774	16.6254	-2.53491e-05	0.000557402	0.00079392	0.000284741	0.000343035	0.000231206	0.000247998	0.00246811	0.000155732	0.000175083	0.000278226	0.010957	0.000849159	-0.00584819	0.000173722	5.27536e-06	8.85647e-06	9.09228e-05	8.84503e-05	0.000175559	0.000367968	7.82925e-05	0.000156731	5.05666e-05	0.000747864	0.000254702	-0.000438032	0.949154	0.142655	B
80	Orange, from US, tranported by sea to Europe, at consumer	N2	Orange	1.27922	1.26609e-07	0.0349155	0.00355448	4.82907e-08	-7.81804e-08	1.60683e-08	0.00866697	0.000946905	0.00228356	0.0172468	6.13452	60.4871	4.05036	16.5906	-2.578e-05	0.000529068	0.000815896	0.000266045	0.000330298	0.000198308	0.000220376	0.00248842	0.000160613	0.000108893	0.000249409	0.00517403	0.000847378	-0.0059476	0.000164892	5.42139e-06	8.27496e-06	8.75468e-05	7.58648e-05	0.000156005	0.000370997	8.07465e-05	9.74791e-05	4.5329e-05	0.000353151	0.000254168	-0.000445478	0.403069	0.0991194	B
81	Orange, from ZA, tranported by air to Europe, at consumer	N2	Orange	12.2397	2.66815e-06	0.771942	0.0574697	2.18681e-07	1.25417e-07	3.68911e-08	0.0612622	0.00116756	0.0203137	0.21635	3.08884	65.5134	3.38956	174.973	-2.45407e-05	0.00506216	0.0171942	0.00588196	0.00534033	0.000898023	0.00155772	0.00306831	0.00142876	0.00136599	0.000270134	0.00432991	0.00893689	-0.00566169	0.0015777	0.00011425	0.00018295	0.00141548	0.000343547	0.00110272	0.000457451	0.000718294	0.00122281	4.90957e-05	0.000295536	0.00268058	-0.000424063	4.00317	0.865194	D
82	Orange, from ZA, tranported by lorry to Europe, at consumer	N2	Orange	2.5551	4.39461e-07	0.132438	0.00919876	1.58933e-07	1.79042e-07	2.64222e-08	0.0147372	0.00102097	0.00388845	0.0368096	6.0189	92.6341	2.80178	37.0559	-2.36473e-05	0.00105675	0.00283199	0.00100914	0.000854788	0.000652667	0.000374725	0.00268307	0.000273492	0.000232408	0.000381962	0.00357907	0.00189266	-0.00545557	0.000329352	1.88177e-05	3.13879e-05	0.000226565	0.000249684	0.000265269	0.000400017	0.000137495	0.000208048	6.942e-05	0.000244287	0.000567696	-0.000408625	0.790721	0.198779	B
83	Orange, from ZA, tranported by sea to Europe, at consumer	N2	Orange	1.24106	1.27931e-07	0.0322758	0.00349437	4.0678e-08	-5.82119e-08	1.76413e-08	0.00924188	0.000920872	0.00226383	0.0190485	1.66977	57.1539	2.64737	16.43	-2.59428e-05	0.000513283	0.000824417	0.000245932	0.000324712	0.000167046	0.000234995	0.00242001	0.000159225	0.000120269	0.000235665	0.00338181	0.000839176	-0.00598518	0.000159972	5.478e-06	7.64936e-06	8.60663e-05	6.39052e-05	0.000166354	0.000360798	8.0049e-05	0.000107662	4.28311e-05	0.000230824	0.000251707	-0.000448292	0.228386	0.0858409	A
84	Orange, from ZA, tranported by train to Europe, at consumer	N2	Orange	1.98317	2.30714e-07	0.0935213	0.0116243	1.018e-07	2.1908e-08	3.85406e-08	0.0147549	0.00111556	0.00507917	0.0496122	2.10732	66.4385	2.74248	25.6172	-2.37723e-05	0.000820209	0.00148677	0.000712604	0.00108018	0.000418047	0.000375174	0.00293166	0.000357241	0.000313241	0.000273948	0.00350331	0.00130842	-0.00548442	0.00025563	9.87915e-06	2.21645e-05	0.000286307	0.000159928	0.000265588	0.000437078	0.000179599	0.000280408	4.9789e-05	0.000239116	0.000392455	-0.000410786	0.563373	0.163136	B
85	Pea canned, from AU, tranported by air to Europe, at consumer	N2	Pea canned	17.7591	3.88572e-06	1.30212	0.0837471	3.47745e-07	1.00159e-06	6.68675e-08	0.0884845	0.000762741	0.0306217	0.311022	6.92027	354.067	1.41509	255.593	2.66281e-06	0.00734492	0.0250405	0.00992174	0.00778214	0.00142803	0.00224991	0.00200445	0.00215376	0.00196373	0.00145994	0.00180767	0.0130546	0.000614327	0.00228915	0.000166386	0.000308602	0.00206269	0.000546307	0.00159272	0.000298842	0.00108278	0.0017579	0.000265338	0.000123382	0.00391568	4.60133e-05	6.23877	1.29665	D
86	Pea canned, from AU, tranported by sea to Europe, at consumer	N2	Pea canned	1.6608	1.6773e-07	0.219469	0.00474177	8.71894e-08	7.32793e-07	3.86867e-08	0.0123212	0.000401537	0.00420178	0.0222277	4.84312	341.83	0.32873	23.5392	6.1034e-07	0.000686885	0.00108089	0.00167229	0.000440626	0.000358047	0.000313293	0.00105522	0.00029553	0.000140341	0.00140948	0.000419928	0.00120228	0.000140809	0.000214078	7.18218e-06	5.20143e-05	0.00011679	0.000136975	0.000221782	0.000157322	0.000148575	0.000125631	0.000256167	2.86619e-05	0.00036062	1.05467e-05	0.71367	0.155897	B
87	Pea canned, from CN, tranported by air to Europe, at consumer	N2	Pea canned	9.82475	2.03491e-06	0.758893	0.0441625	2.57149e-07	2.61889e-06	6.00218e-08	0.0551802	0.000735384	0.0213499	0.193399	5.39093	299.266	0.869865	140.238	1.63312e-06	0.00406338	0.0131134	0.00578254	0.00410377	0.001056	0.00140308	0.00193256	0.00150164	0.00122108	0.00123398	0.00111119	0.00716276	0.000376772	0.00126641	8.71349e-05	0.000179858	0.00108772	0.000403982	0.000993244	0.000288124	0.000754934	0.00109309	0.00022427	7.58435e-05	0.00214844	2.82204e-05	3.52575	0.750969	D
88	Pea canned, from CN, tranported by lorry to Europe, at consumer	N2	Pea canned	2.55333	3.63424e-07	0.276788	0.00774784	2.06998e-07	2.64817e-06	5.15587e-08	0.0189646	0.000614809	0.00898904	0.0582273	7.40327	318.052	0.423876	36.6195	2.20228e-06	0.00105602	0.00234199	0.00210904	0.000719963	0.000850046	0.000482215	0.00161569	0.00063224	0.000367635	0.00131144	0.000541469	0.00187038	0.000508079	0.000329124	1.55618e-05	6.55987e-05	0.000190829	0.000325193	0.000341362	0.000240882	0.000317852	0.000329101	0.000238348	3.69577e-05	0.000561011	3.80554e-05	1.10447	0.247442	B
89	Pea canned, from CN, tranported by sea to Europe, at consumer	N2	Pea canned	1.75473	1.68481e-07	0.21787	0.00479886	1.27819e-07	2.48608e-06	4.62756e-08	0.0185551	0.000563125	0.00816659	0.0493618	4.35722	293.229	0.327427	23.903	6.15314e-07	0.000725733	0.00108573	0.0016601	0.000445931	0.000524897	0.000471803	0.00147987	0.000574393	0.000311661	0.00120908	0.000418264	0.00122087	0.000141957	0.000226185	7.21437e-06	5.16351e-05	0.000118196	0.000200804	0.000333992	0.000220632	0.000288771	0.000278993	0.000219745	2.85484e-05	0.000366194	1.06326e-05	0.761328	0.181843	B
90	Pea canned, from CZ, at consumer	N2	Pea canned	1.39204	1.42913e-07	0.205724	0.00318933	7.93252e-08	6.51167e-07	1.33847e-08	0.0088326	0.000153976	0.00334151	0.0178401	2.26004	174.701	0.308419	19.9673	4.92881e-07	0.000575727	0.000920964	0.00156756	0.000296366	0.000325753	0.000224588	0.000404643	0.000235023	0.000112639	0.000720351	0.000393982	0.00101985	0.000113711	0.000179434	6.11953e-06	4.87566e-05	7.85531e-05	0.00012462	0.000158987	6.0328e-05	0.000118156	0.000100832	0.000130921	2.6891e-05	0.000305899	8.51699e-06	0.555263	0.120134	B
91	Pea canned, from DE, at consumer	N2	Pea canned	1.43077	1.43278e-07	0.206313	0.0031074	8.6472e-08	1.62787e-06	1.52826e-08	0.0100146	0.000266875	0.00407052	0.0250231	2.12177	134.345	0.310592	20.0575	4.92971e-07	0.000591746	0.000923318	0.00157204	0.000288753	0.000355101	0.000254644	0.000701337	0.000286298	0.000157991	0.000553951	0.000396758	0.00102446	0.000113732	0.000184426	6.13517e-06	4.88962e-05	7.65353e-05	0.000135847	0.000180263	0.000104562	0.000143933	0.000141431	0.000100678	2.70805e-05	0.000307282	8.51854e-06	0.562403	0.124922	B
92	Pea canned, from ES, at consumer	N2	Pea canned	1.96027	1.51118e-07	0.218739	0.00378288	1.06556e-07	2.97849e-06	2.54378e-08	0.0122736	0.000244242	0.00516601	0.0336513	5.04115	360.407	2.60435	21.8632	5.56588e-07	0.00081074	0.000973842	0.00166673	0.000351521	0.000437576	0.000312083	0.000641858	0.000363349	0.000212468	0.00148608	0.00332686	0.00111668	0.000128408	0.000252679	6.47089e-06	5.18412e-05	9.31723e-05	0.000167399	0.000220925	9.56941e-05	0.00018267	0.000190197	0.000270089	0.000227073	0.000334944	9.61784e-06	0.989641	0.18454	B
93	Pea canned, from FR, at consumer	N2	Pea canned	1.35183	1.45048e-07	0.209101	0.00300123	7.1836e-08	6.55967e-07	1.71107e-08	0.00796289	0.000267151	0.0028575	0.0158243	2.11774	101.353	0.36368	19.8522	4.85317e-07	0.000559096	0.000934722	0.00159328	0.000278887	0.000294998	0.000202474	0.000702062	0.000200981	9.99117e-05	0.000417912	0.000464574	0.00101397	0.000111966	0.00017425	6.21094e-06	4.95568e-05	7.39203e-05	0.000112854	0.000143332	0.00010467	0.000101041	8.94392e-05	7.59539e-05	3.17093e-05	0.000304136	8.38628e-06	0.536047	0.112603	B
94	Pea canned, from IT, at consumer	N2	Pea canned	1.42849	1.44013e-07	0.207502	0.00318263	8.82365e-08	1.36863e-06	1.52996e-08	0.0101748	0.000199089	0.00413902	0.0252441	2.41712	163.596	0.31591	20.3174	4.94735e-07	0.000590804	0.000928053	0.0015811	0.000295744	0.000362347	0.000258716	0.000523198	0.000291116	0.000159386	0.00067456	0.000403551	0.00103773	0.000114139	0.000184133	6.16663e-06	4.9178e-05	7.83882e-05	0.00013862	0.000183147	7.80032e-05	0.000146356	0.00014268	0.000122599	2.75442e-05	0.000311262	8.54902e-06	0.571253	0.127011	B
95	Pea canned, from RO, at consumer	N2	Pea canned	1.44711	1.42483e-07	0.205046	0.00342579	9.19547e-08	9.05649e-07	1.44441e-08	0.00952251	0.000154096	0.00370466	0.0201712	3.05331	251.378	0.310546	20.3355	5.16175e-07	0.000598505	0.000918191	0.00156239	0.000318339	0.000377616	0.00024213	0.000404959	0.000260565	0.000127357	0.00103652	0.000396699	0.00103865	0.000119085	0.000186533	6.1011e-06	4.8596e-05	8.43772e-05	0.000144461	0.000171405	6.0375e-05	0.000130997	0.000114007	0.000188383	2.70765e-05	0.00031154	8.9195e-06	0.597446	0.131022	B
96	Pea canned, from SE, at consumer	N2	Pea canned	1.34702	1.44885e-07	0.208845	0.00307777	7.10716e-08	6.53896e-07	1.34218e-08	0.00777187	0.000172955	0.00279644	0.0150061	2.55064	146.579	0.309389	19.859	4.86984e-07	0.000557109	0.000933675	0.00159134	0.000286	0.000291859	0.000197616	0.000454518	0.000196687	9.47456e-05	0.000604394	0.000395222	0.00101432	0.00011235	0.000173631	6.20399e-06	4.94963e-05	7.58055e-05	0.000111654	0.000139894	6.77637e-05	9.88823e-05	8.48146e-05	0.000109846	2.69757e-05	0.000304241	8.41509e-06	0.537034	0.113316	B
97	Pea canned, from UK, at consumer	N2	Pea canned	1.36062	1.43701e-07	0.206985	0.00302905	7.4702e-08	8.42761e-07	1.21809e-08	0.00833324	0.000174504	0.00291664	0.0172185	5.30099	113.859	0.309733	19.8231	4.76401e-07	0.000562734	0.000926044	0.00157716	0.000281473	0.000306767	0.00021189	0.00045859	0.000205141	0.000108714	0.000469481	0.000395661	0.00101248	0.000109909	0.000175384	6.15328e-06	4.90554e-05	7.46056e-05	0.000117357	0.000149998	6.83708e-05	0.000103133	9.73188e-05	8.53263e-05	2.70057e-05	0.00030369	8.23221e-06	0.528395	0.113345	B
98	Pig meat, from CA-QC, tranported by air to Europe, at consumer	N2	Pig meat	15.7455	2.27752e-06	0.997499	0.057738	1.14029e-06	-1.31343e-06	3.19732e-07	0.163185	0.00239003	0.0553254	0.659863	18.3866	814.205	6.68733	163.071	3.48053e-05	0.00651212	0.0146769	0.00760064	0.00536527	0.00468268	0.00414934	0.0062809	0.00389128	0.00416624	0.00335724	0.00854256	0.00832901	0.0080298	0.00202959	9.75235e-05	0.000236407	0.00142209	0.0017914	0.00293734	0.000936414	0.0019563	0.00372955	0.000610165	0.000583068	0.00249825	0.000601436	6.75518	1.51806	D
99	Pig meat, from CA-QC, tranported by sea to Europe, at consumer	N2	Pig meat	7.85769	4.56244e-07	0.466734	0.0189858	1.01241e-06	-1.44547e-06	3.05859e-07	0.1256	0.00221154	0.0423697	0.518234	17.3675	808.192	6.15466	49.3717	3.37977e-05	0.00324983	0.00294015	0.00355637	0.00176424	0.0041575	0.00319365	0.00581182	0.00298006	0.00327203	0.00333245	0.00786212	0.0025217	0.00779735	0.00101286	1.95364e-05	0.000110616	0.00046762	0.00159049	0.0022608	0.000866479	0.00149819	0.00292906	0.000605659	0.000536625	0.000756375	0.000584025	4.0471	0.958653	D
100	Pig meat, HumVi, from NL, at consumer	N2	Pig meat	5.48539	1.22664e-07	0.362775	0.00803803	5.54057e-07	4.58507e-06	4.87697e-08	0.0781884	0.000957948	0.0233395	0.332285	26.8626	483.913	1.09825	36.2369	1.39274e-06	0.00226868	0.000790475	0.00276424	0.000746929	0.00227526	0.00198811	0.00251745	0.00164158	0.00209798	0.00199534	0.00140294	0.00185083	0.000321314	0.000707067	5.25247e-06	8.59777e-05	0.000197977	0.000870423	0.00140739	0.000375324	0.000825286	0.00187808	0.000362645	9.57568e-05	0.000555149	2.40666e-05	1.78564	0.549355	C
101	Pig meat, from NL, at consumer	N2	Pig meat	5.97155	1.21373e-07	0.360669	0.00770832	5.4607e-07	4.07752e-06	5.15409e-08	0.076878	0.000962358	0.0231544	0.325962	29.7187	530.696	1.15488	35.6659	1.396e-06	0.00246975	0.000782156	0.00274819	0.000716291	0.00224246	0.00195479	0.00252904	0.00162856	0.00205806	0.00218824	0.00147527	0.00182167	0.000322066	0.000769733	5.19719e-06	8.54785e-05	0.000189856	0.000857875	0.0013838	0.000377052	0.000818741	0.00184234	0.000397704	0.000100694	0.000546402	2.41229e-05	1.84054	0.561124	C
102	Potato, from CA-QC, tranported by air to Europe, at consumer	N2	Potato	10.2399	2.11381e-06	0.942991	0.0452722	1.98974e-07	1.35488e-07	4.82419e-08	0.0518394	0.00105026	0.024432	0.184323	4.46442	65.0852	0.956722	147.383	3.91128e-06	0.00423509	0.0136219	0.0071853	0.00420689	0.000817095	0.00131813	0.00276003	0.00171841	0.00116378	0.000268368	0.00122214	0.00752774	0.000902356	0.00131993	9.05135e-05	0.000223489	0.00111506	0.000312588	0.000933108	0.00041149	0.000863915	0.0010418	4.87748e-05	8.34166e-05	0.00225792	6.75869e-05	3.683	0.757984	D
103	Potato, from CA-QC, tranported by sea to Europe, at consumer	N2	Potato	1.82628	1.71117e-07	0.376841	0.0039365	6.2561e-08	-5.354e-09	3.34436e-08	0.0117481	0.00085986	0.0106127	0.0332528	3.37743	58.6719	0.38855	26.1039	2.83654e-06	0.000755322	0.00110272	0.00287141	0.000365797	0.00025691	0.00029872	0.00225967	0.000746436	0.000209951	0.000241924	0.000496344	0.00133328	0.000654407	0.000235407	7.32725e-06	8.93113e-05	9.69561e-05	9.82833e-05	0.000211465	0.000336893	0.000375263	0.000187945	4.39687e-05	3.38777e-05	0.000399912	4.90154e-05	0.794387	0.161279	B
104	Potato, from CN, tranported by lorry to Europe, at consumer	N2	Potato	2.8475	4.1363e-07	0.45813	0.00846154	1.94263e-07	1.37398e-06	3.56777e-08	0.0202479	0.000894231	0.00688635	0.0698873	10.6818	134.677	2.06189	42.5995	4.44394e-06	0.00117769	0.00266553	0.00349081	0.000786283	0.000797748	0.000514847	0.00235	0.000484348	0.000441254	0.000555319	0.00263391	0.00217581	0.00102524	0.000367043	1.77116e-05	0.000108577	0.000208408	0.000305186	0.000364462	0.00035036	0.000243501	0.000395003	0.000100927	0.000179776	0.000652624	7.67912e-05	1.44231	0.274945	B
105	Potato, from CN, tranported by sea to Europe, at consumer	N2	Potato	1.96017	1.97027e-07	0.392665	0.00518491	1.06287e-07	1.19387e-06	2.98077e-08	0.0197929	0.000836804	0.00597252	0.0600368	7.29728	107.095	1.95473	28.47	2.68064e-06	0.000810699	0.00126969	0.00299199	0.000481804	0.000436472	0.000503278	0.00219908	0.000420074	0.00037906	0.000441589	0.00249701	0.00145413	0.000618441	0.000252666	8.43669e-06	9.30616e-05	0.000127704	0.000166977	0.000356273	0.00032786	0.000211188	0.000339328	8.02571e-05	0.000170432	0.00043616	4.63215e-05	1.06104	0.202057	B
106	Potato, from IN, tranported by sea to Europe, at consumer	N2	Potato	2.00671	1.83467e-07	0.389172	0.00485826	1.03577e-07	1.33547e-06	3.85675e-08	0.0184467	0.000839068	0.00581036	0.0581044	2.94031	38.6306	3.01349	28.5595	3.03186e-06	0.000829946	0.0011823	0.00296537	0.00045145	0.000425344	0.000469047	0.00220504	0.000408669	0.000366859	0.000159287	0.00384951	0.0014587	0.000699468	0.000258664	7.85606e-06	9.22337e-05	0.000119659	0.00016272	0.000332041	0.000328747	0.000205454	0.000328406	2.89498e-05	0.000262746	0.000437531	5.23905e-05	1.15776	0.204928	B
107	Potato, integrated, from CH, at consumer	N2	Potato	1.67764	1.7025e-07	0.37624	0.00319476	4.44726e-08	1.09834e-06	1.49638e-08	0.00755577	0.000752173	0.00297462	0.0195458	8.11478	59.0948	0.246542	25.6767	1.91344e-06	0.000693849	0.00109713	0.00286684	0.000296871	0.000182629	0.000192122	0.00197668	0.000209219	0.000123408	0.000243668	0.000314938	0.00131146	0.000441442	0.000216248	7.29012e-06	8.91689e-05	7.86869e-05	6.98665e-05	0.000136004	0.000294702	0.000105183	0.000110473	4.42856e-05	2.1496e-05	0.000393368	3.30642e-05	0.698562	0.1327	B
108	Potato, organic, from CH, at consumer	N2	Potato	1.72535	1.7328e-07	0.378911	0.0034744	5.1197e-08	1.10767e-06	1.67231e-08	0.00851847	0.000780917	0.00427234	0.0235778	4.24069	86.8277	0.264427	26.1129	2.08967e-06	0.000713579	0.00111666	0.00288719	0.000322857	0.000210243	0.000216601	0.00205222	0.000300493	0.000148866	0.00035802	0.000337786	0.00133374	0.0004821	0.000222397	7.41986e-06	8.9802e-05	8.55746e-05	8.04305e-05	0.000153332	0.000305963	0.00015107	0.000133262	6.50686e-05	2.30554e-05	0.00040005	3.61095e-05	0.733972	0.142004	B
109	Potato, from RU, tranported by lorry to Europe, at consumer	N2	Potato	1.97864	2.2779e-07	0.400318	0.00465157	7.12649e-08	5.44209e-07	1.83007e-08	0.00942321	0.00080739	0.00566124	0.0260185	4.28325	90.9931	5.16529	30.1311	2.57984e-06	0.000818336	0.00146793	0.0030503	0.000432244	0.000292653	0.000239605	0.00212179	0.000398181	0.000164275	0.000375195	0.00659827	0.00153897	0.000595184	0.000255046	9.75397e-06	9.48754e-05	0.000114568	0.000111957	0.000169618	0.000316335	0.000200182	0.000147056	6.81902e-05	0.000450362	0.000461609	4.45796e-05	1.40457	0.202649	B
110	Potato, from UA, tranported by lorry to Europe, at consumer	N2	Potato	2.00032	2.27158e-07	0.401695	0.00491882	1.84544e-07	3.96735e-06	2.832e-08	0.0261385	0.00082742	0.00493414	0.100542	8.65208	115.246	3.3103	30.0163	3.16108e-06	0.000827304	0.00146386	0.00306079	0.000457078	0.000757838	0.000664628	0.00217442	0.000347041	0.000634802	0.000475197	0.00422866	0.00153311	0.000729281	0.000257841	9.72691e-06	9.52017e-05	0.00012115	0.000289918	0.000470493	0.000324183	0.000174471	0.000568264	8.63652e-05	0.000288625	0.000459849	5.46235e-05	1.30383	0.244054	B
111	Potato, from US, tranported by air to Europe, at consumer	N2	Potato	11.5513	2.44894e-06	1.04123	0.0517782	2.01989e-07	6.39197e-07	4.25144e-08	0.0555312	0.00125906	0.0197519	0.194948	11.8608	54.7272	3.90253	167.678	3.67909e-06	0.00477745	0.0157816	0.00793387	0.00481146	0.000829477	0.001412	0.00330875	0.00138924	0.00123086	0.000225659	0.00498519	0.00856432	0.000848789	0.00148896	0.000104864	0.000246772	0.0012753	0.000317325	0.000999562	0.000493298	0.000698427	0.00110185	4.10126e-05	0.000340262	0.00256883	6.35747e-05	4.46045	0.860295	D
112	Potato, from US, tranported by sea to Europe, at consumer	N2	Potato	1.79147	1.94907e-07	0.384836	0.00387635	4.40033e-08	4.76202e-07	2.54233e-08	0.00933111	0.00103993	0.0037335	0.0198509	10.6014	47.3068	3.24388	26.9931	2.43457e-06	0.000740926	0.00125603	0.00293233	0.000360207	0.000180701	0.000237264	0.00273289	0.000262594	0.000125335	0.000195062	0.00414381	0.0013787	0.000561672	0.00023092	8.34592e-06	9.12061e-05	9.54745e-05	6.91291e-05	0.00016796	0.000407444	0.000132017	0.000112198	3.54517e-05	0.000282834	0.000413534	4.20694e-05	1.11071	0.168656	B
113	Refined rapeseed oil, pressing, from BE, at consumer	N2	Refined rapeseed oil	3.63109	1.40958e-07	0.0886545	0.00610047	2.35968e-07	2.68742e-06	7.58188e-08	0.0319584	0.0007214	0.024853	0.133571	14.8443	729.145	0.136553	25.1417	-4.2261e-07	0.00150177	0.00090837	0.00067552	0.000566882	0.000969015	0.000812611	0.00189581	0.00174802	0.000843342	0.00300651	0.000174437	0.00128413	-9.74988e-05	0.000468047	6.03584e-06	2.10111e-05	0.000150255	0.000370706	0.000575251	0.000282644	0.000878802	0.000754945	0.000546421	1.19061e-05	0.00038517	-7.30271e-06	1.12515	0.332746	B
114	Refined rapeseed oil, solvent, from BE, at consumer	N2	Refined rapeseed oil	3.71036	1.38073e-07	0.0840286	0.00678907	2.35794e-07	2.67748e-06	7.57905e-08	0.0319926	0.00072074	0.0248296	0.133726	14.7942	726.376	0.139297	26.0944	-4.19488e-07	0.00153455	0.000889773	0.000640273	0.00063087	0.0009683	0.00081348	0.00189407	0.00174638	0.00084432	0.00299509	0.000177942	0.00133279	-9.67785e-05	0.000478265	5.91227e-06	1.99148e-05	0.000167215	0.000370433	0.000575866	0.000282386	0.000877974	0.00075582	0.000544346	1.21453e-05	0.000399765	-7.24875e-06	1.13622	0.33698	B
115	Refined rapeseed oil, pressing, from DE, at consumer	N2	Refined rapeseed oil	2.47069	1.30528e-07	0.0721558	0.00357157	2.27799e-07	3.77803e-06	5.45745e-08	0.0311684	0.000562289	0.0239397	0.131579	11.9571	486.112	0.126755	22.2793	-5.28987e-07	0.00102184	0.000841154	0.000549805	0.000331886	0.000935467	0.000792525	0.00147767	0.00168379	0.000830766	0.0020044	0.00016192	0.00113793	-0.000122041	0.000318471	5.58922e-06	1.71009e-05	8.79678e-05	0.000357872	0.000561032	0.000220305	0.000846508	0.000743687	0.000364293	1.10518e-05	0.000341319	-9.14089e-06	0.875486	0.271211	B
116	Refined rapeseed oil, solvent, from DE, at consumer	N2	Refined rapeseed oil	3.64361	1.41837e-07	0.0899423	0.00611385	3.73737e-07	6.36916e-06	8.85272e-08	0.0514518	0.000837369	0.0403439	0.220514	19.8489	820.223	0.167115	29.5694	-3.65958e-07	0.00150695	0.000914028	0.000685333	0.000568126	0.00153477	0.00130827	0.00220057	0.00283757	0.00139228	0.00338206	0.000213476	0.00151028	-8.44288e-05	0.000469662	6.07344e-06	2.13163e-05	0.000150584	0.000587142	0.000926132	0.000328081	0.00142656	0.00124635	0.000614675	1.45707e-05	0.000453003	-6.32376e-06	1.33498	0.426848	B
117	Refined rapeseed oil, pressing, from NL, at consumer	N2	Refined rapeseed oil	3.56428	1.22681e-07	0.0600626	0.00483611	2.32978e-07	3.28095e-06	7.65438e-08	0.0314363	0.000731554	0.0248279	0.132398	16.1125	734.418	0.128505	23.519	-4.21716e-07	0.00147413	0.000790583	0.000457659	0.000449393	0.000956734	0.000799334	0.00192249	0.00174626	0.000835933	0.00302825	0.000164155	0.00120126	-9.72926e-05	0.000459435	5.25319e-06	1.42348e-05	0.000119114	0.000366008	0.000565853	0.000286623	0.000877913	0.000748313	0.000550373	1.12043e-05	0.000360312	-7.28726e-06	1.08529	0.325642	B
118	Refined rapeseed oil, solvent, from NL, at consumer	N2	Refined rapeseed oil	3.63392	1.22283e-07	0.0593271	0.00544754	2.32542e-07	3.26872e-06	7.64231e-08	0.0314152	0.000730856	0.0247765	0.132251	16.057	731.629	0.131585	24.4649	-4.15845e-07	0.00150294	0.00078802	0.000452055	0.000506209	0.000954945	0.0007988	0.00192066	0.00174265	0.000835008	0.00301675	0.00016809	0.00124957	-9.5938e-05	0.000468412	5.23616e-06	1.40605e-05	0.000134173	0.000365324	0.000565474	0.000286349	0.000876098	0.000747485	0.000548283	1.14729e-05	0.000374803	-7.1858e-06	1.09751	0.329353	B
119	Refined rapeseed oil, solvent, from US, tranported by air to Europe, at consumer	N2	Refined rapeseed oil	12.3999	2.16887e-06	0.663197	0.0512841	5.8359e-07	5.26359e-06	1.5839e-07	0.104423	0.00166348	0.0639016	0.423161	21.1048	861.566	1.24282	158.438	8.39642e-07	0.00512843	0.0139767	0.00505336	0.00476554	0.00239654	0.00265517	0.00437156	0.00449449	0.00267175	0.00355252	0.00158761	0.00809236	0.000193711	0.00159835	9.28708e-05	0.000157178	0.00126313	0.00091682	0.00187961	0.000651753	0.00225956	0.00239171	0.000645657	0.000108362	0.00242727	1.4509e-05	4.55439	1.11115	D
120	Refined rapeseed oil, solvent, from US, tranported by sea to Europe, at consumer	N2	Refined rapeseed oil	3.61183	1.39218e-07	0.0721432	0.00820315	4.41365e-07	5.11711e-06	1.43036e-07	0.0628605	0.0014664	0.0494964	0.265697	19.9716	854.885	0.649813	31.7566	-2.46007e-07	0.0014938	0.000897151	0.00054971	0.000762272	0.00181249	0.00159836	0.00385364	0.00348131	0.00167756	0.00352498	0.000830087	0.001622	-5.67553e-05	0.000465564	5.9613e-06	1.70979e-05	0.000202043	0.000693385	0.00113149	0.000574537	0.00175019	0.00150172	0.000640651	5.66572e-05	0.000486511	-4.251e-06	1.53922	0.488598	C
121	Refined sunflower oil, pressing, from AR, tranported by air to Europe, at consumer	N2	Refined sunflower oil	16.465	3.25388e-06	1.00372	0.0743275	3.5098e-07	1.66068e-06	9.00483e-08	0.0816907	0.000746087	0.035384	0.294629	38.6851	1264.39	2.01354	227.128	1.47404e-06	0.00680971	0.0209688	0.00764806	0.00690683	0.00144131	0.00207716	0.00196068	0.00248871	0.00186023	0.0052135	0.00257214	0.0116008	0.00034007	0.00212234	0.000139331	0.000237882	0.00183069	0.000551389	0.00147043	0.000292317	0.00125118	0.00166525	0.000947532	0.00017556	0.0034796	2.54714e-05	5.90657	1.25758	D
122	Refined sunflower oil, solvent, from AR, tranported by air to Europe, at consumer	N2	Refined sunflower oil	16.5521	3.25399e-06	1.00378	0.0758465	3.51387e-07	1.65386e-06	8.99802e-08	0.0818054	0.000744871	0.0353894	0.295068	38.5022	1258.08	2.01472	228.209	1.47959e-06	0.00684572	0.0209695	0.00764848	0.00704798	0.00144299	0.00208008	0.00195749	0.0024891	0.001863	0.0051875	0.00257365	0.011656	0.000341351	0.00213357	0.000139336	0.000237895	0.0018681	0.00055203	0.0014725	0.000291841	0.00125137	0.00166772	0.000942807	0.000175663	0.00349616	2.55673e-05	5.92518	1.26336	D
123	Refined sunflower oil, pressing, from AR, tranported by sea to Europe, at consumer	N2	Refined sunflower oil	3.05321	1.57175e-07	0.10116	0.00850436	1.33523e-07	1.43652e-06	6.64963e-08	0.0177748	0.000442558	0.0133806	0.0540879	36.9532	1254.16	1.10785	33.7967	-1.86367e-07	0.00126276	0.00101287	0.00077081	0.000790262	0.000548317	0.000451963	0.00116302	0.000941115	0.0003415	0.00517133	0.0014152	0.0017262	-4.2996e-05	0.000393558	6.73022e-06	2.3975e-05	0.000209462	0.000209764	0.000319947	0.000173394	0.000473136	0.000305705	0.000939869	9.65935e-05	0.000517765	-3.22042e-06	1.30334	0.306625	B
124	Refined sunflower oil, solvent, from AR, tranported by sea to Europe, at consumer	N2	Refined sunflower oil	3.14028	1.57287e-07	0.101215	0.0100233	1.3393e-07	1.4297e-06	6.64281e-08	0.0178896	0.000441342	0.013386	0.0545262	36.7704	1247.86	1.10903	34.8776	-1.80816e-07	0.00129878	0.00101359	0.000771227	0.000931412	0.000549991	0.000454881	0.00115983	0.000941498	0.000344268	0.00514533	0.0014167	0.00178141	-4.17154e-05	0.000404782	6.73503e-06	2.39879e-05	0.000246875	0.000210405	0.000322012	0.000172918	0.000473329	0.000308182	0.000935144	9.66963e-05	0.000534326	-3.1245e-06	1.32195	0.312408	B
125	Refined sunflower oil, pressing, from CN, tranported by sea to Europe, at consumer	N2	Refined sunflower oil	6.08878	1.87693e-07	0.137231	0.0188916	6.80667e-07	1.22215e-05	1.74806e-07	0.0975026	0.00142088	0.0708924	0.382032	59.2661	1748.46	48.6314	58.2285	1.55079e-07	0.00251823	0.00120954	0.00104566	0.00175549	0.00279519	0.00247921	0.00373401	0.00498619	0.00241207	0.00720949	0.062123	0.00297407	3.57776e-05	0.000784844	8.03702e-06	3.25237e-05	0.0004653	0.00106933	0.00175505	0.000556701	0.00250676	0.00215924	0.0013103	0.00424017	0.000892061	2.67976e-06	8.06236	1.17079	D
126	Refined sunflower oil, solvent, from CN, tranported by sea to Europe, at consumer	N2	Refined sunflower oil	3.84807	1.61269e-07	0.0952335	0.0127602	3.64851e-07	6.28677e-06	9.34537e-08	0.0535393	0.000826018	0.0368352	0.201304	30.6725	897.993	24.9604	39.9297	-2.35866e-07	0.00159151	0.00103925	0.000725651	0.00118573	0.00149828	0.00136135	0.00217074	0.00259079	0.00127099	0.00370273	0.0318851	0.00203944	-5.44159e-05	0.000496017	6.90553e-06	2.25703e-05	0.000314283	0.000573181	0.000963707	0.000323634	0.00130249	0.00113777	0.000672956	0.0021763	0.000611723	-4.07577e-06	4.31915	0.648535	D
127	Refined sunflower oil, pressing, from UA, tranported by lorry to Europe, at consumer	N2	Refined sunflower oil	4.06966	2.04102e-07	0.123487	0.00918193	2.39278e-07	3.86437e-06	1.16697e-07	0.0294161	0.00111104	0.0209797	0.105285	392.695	1247.38	1.37683	38.7226	2.69941e-07	0.00168315	0.00131528	0.000940931	0.000853225	0.000982605	0.000747969	0.00291977	0.0014756	0.000664749	0.00514336	0.0017588	0.00197779	6.2277e-05	0.000524579	8.73966e-06	2.92663e-05	0.000226151	0.000375905	0.00052949	0.000435306	0.000741843	0.000595072	0.000934785	0.000120046	0.000593231	4.66458e-06	1.63123	0.403215	C
128	Refined sunflower oil, solvent, from UA, tranported by lorry to Europe, at consumer	N2	Refined sunflower oil	6.02708	2.29999e-07	0.164388	0.0159155	3.69048e-07	6.36271e-06	1.89121e-07	0.0465352	0.00171441	0.0344103	0.170005	651.809	2065.76	2.21669	53.3504	6.61646e-07	0.00249272	0.00148217	0.00125259	0.00147893	0.00151551	0.00118326	0.00450539	0.00242023	0.00107337	0.00851783	0.00283165	0.00272492	0.000152646	0.000776891	9.84856e-06	3.896e-05	0.000391998	0.000579775	0.000837634	0.000671706	0.00121675	0.000960866	0.00154808	0.000193273	0.000817328	1.14332e-05	2.4977	0.623048	D
129	Refined sunflower oil, pressing, from UA, tranported by sea to Europe, at consumer	N2	Refined sunflower oil	3.88152	1.57794e-07	0.109739	0.00852238	2.20127e-07	3.82497e-06	1.15456e-07	0.0295189	0.00109949	0.0207972	0.103328	391.95	1241.31	1.35393	35.7144	-1.16981e-07	0.00160534	0.00101686	0.000836177	0.000791937	0.000903961	0.000750582	0.0028894	0.00146276	0.00065239	0.00511833	0.00172954	0.00182414	-2.69883e-05	0.000500328	6.75672e-06	2.60081e-05	0.000209906	0.000345819	0.00053134	0.000430779	0.000735388	0.000584008	0.000930236	0.000118049	0.000547144	-2.02143e-06	1.55029	0.387967	C
130	Refined sunflower oil, solvent, from UA, tranported by sea to Europe, at consumer	N2	Refined sunflower oil	5.83894	1.8369e-07	0.15064	0.0152559	3.49898e-07	6.3233e-06	1.8788e-07	0.046638	0.00170286	0.0342277	0.168047	651.064	2059.69	2.19379	50.3421	2.74724e-07	0.0024149	0.00118374	0.00114783	0.00141765	0.00143687	0.00118587	0.00447503	0.00240739	0.00106101	0.0084928	0.0028024	0.00257127	6.33805e-05	0.000752639	7.86562e-06	3.57018e-05	0.000375753	0.000549689	0.000839484	0.000667179	0.00121029	0.000949802	0.00154353	0.000191276	0.000771242	4.74723e-06	2.41677	0.6078	D
131	Refined sunflower oil, pressing, from UA, tranported by train to Europe, at consumer	N2	Refined sunflower oil	3.96717	1.6671e-07	0.116903	0.00943376	2.29478e-07	3.83636e-06	1.18742e-07	0.0295634	0.00112834	0.0211216	0.106814	392.015	1242.85	1.36652	36.7026	1.13363e-07	0.00164077	0.00107432	0.000890763	0.000876626	0.000942364	0.000751714	0.00296522	0.00148558	0.000674404	0.0051247	0.00174562	0.00187462	2.61535e-05	0.000511369	7.13851e-06	2.77059e-05	0.000232354	0.000360511	0.000532142	0.000442082	0.000746859	0.000603714	0.000931393	0.000119147	0.000562283	1.95891e-06	1.58761	0.396464	C
132	Refined sunflower oil, solvent, from UA, tranported by train to Europe, at consumer	N2	Refined sunflower oil	5.92459	1.92606e-07	0.157804	0.0161673	3.59249e-07	6.3347e-06	1.91167e-07	0.0466825	0.00173171	0.0345521	0.171534	651.129	2061.24	2.20637	51.3303	5.05068e-07	0.00245033	0.0012412	0.00120242	0.00150234	0.00147527	0.001187	0.00455085	0.00243021	0.00108303	0.00849917	0.00281848	0.00262174	0.000116522	0.00076368	8.2474e-06	3.73996e-05	0.000398201	0.00056438	0.000840285	0.000678482	0.00122176	0.000969508	0.00154469	0.000192374	0.000786381	8.72757e-06	2.45409	0.616297	D
133	Rice, parboiled, from CN, tranported by lorry to Europe, at consumer	N2	Rice	4.04472	2.85912e-07	0.189249	0.00956955	2.45277e-07	1.51453e-06	4.23924e-08	0.03	0.000653964	0.0164999	0.0906363	264.507	229.013	11.1658	41.2579	-1.80679e-06	0.00167284	0.00184248	0.00144202	0.000889244	0.00100724	0.000762814	0.00171859	0.00116052	0.000572259	0.000944299	0.0142635	0.00210729	-0.000416838	0.000521364	1.22427e-05	4.4852e-05	0.000235698	0.00038533	0.00054	0.000256223	0.000583438	0.000512276	0.000171623	0.00097355	0.000632072	-3.12213e-05	2.39618	0.405575	D
134	Rice, parboiled, from CN, tranported by sea to Europe, at consumer	N2	Rice	3.50382	1.52053e-07	0.149978	0.00774032	1.89276e-07	1.39893e-06	3.88315e-08	0.0306741	0.00062193	0.0159964	0.0852579	262.313	211.141	11.0997	32.5861	-2.94394e-06	0.00144913	0.000979864	0.00114279	0.000719265	0.00077727	0.000779955	0.0016344	0.0011251	0.000538301	0.000870606	0.014179	0.00166436	-0.000679186	0.000451643	6.5109e-06	3.55448e-05	0.000190644	0.000297352	0.000552133	0.000243672	0.000565634	0.000481878	0.000158229	0.000967781	0.000499218	-5.08713e-05	2.16331	0.362131	D
135	Rice, raw, from CN, tranported by lorry to Europe, at consumer	N2	Rice	5.68	6.07159e-07	0.303198	0.0154371	3.94365e-07	2.24995e-06	6.02866e-08	0.0388066	0.000850325	0.0233806	0.131582	370.248	343.677	15.5008	61.4854	5.58362e-07	0.00234917	0.00391268	0.00231027	0.00143448	0.00161948	0.00098674	0.00223462	0.00164447	0.000830781	0.00141709	0.0198011	0.00314042	0.000128818	0.000732152	2.59986e-05	7.18579e-05	0.000380216	0.000619547	0.000698518	0.000333157	0.00082674	0.0007437	0.000257551	0.00135151	0.000941956	9.6485e-06	3.55023	0.586186	D
136	Rice, raw, from CN, tranported by sea to Europe, at consumer	N2	Rice	3.81832	1.60172e-07	0.16325	0.00787425	2.19501e-07	1.89588e-06	4.78998e-08	0.0339571	0.000717675	0.0212442	0.108351	363.683	290.142	15.2794	32.0818	-2.88615e-06	0.0015792	0.00103219	0.00124392	0.000731709	0.000901393	0.000863434	0.00188602	0.0014942	0.000684108	0.00119635	0.0195183	0.0016386	-0.000665854	0.000492181	6.85858e-06	3.86903e-05	0.000193943	0.000344837	0.000611229	0.000281185	0.000751194	0.000612401	0.000217433	0.00133221	0.000491493	-4.98727e-05	2.75214	0.429225	D
137	Rice, from CN, tranported by lorry to Europe, at consumer	N2	Rice	3.82999	2.8578e-07	0.189224	0.00892836	2.33889e-07	1.51263e-06	4.14614e-08	0.0278802	0.000654966	0.0163434	0.0886833	265.543	229.844	11.2013	38.6713	-1.80813e-06	0.00158403	0.00184163	0.00144183	0.000829662	0.000960475	0.000708913	0.00172122	0.00114951	0.000559928	0.000947726	0.0143088	0.00197517	-0.000417147	0.000493686	1.22371e-05	4.4846e-05	0.000219905	0.000367439	0.000501843	0.000256616	0.000577903	0.000501238	0.000172245	0.000976642	0.000592445	-3.12445e-05	2.35715	0.390589	D
138	Rice, from CN, tranported by sea to Europe, at consumer	N2	Rice	3.28909	1.51921e-07	0.149953	0.00709913	1.77887e-07	1.39703e-06	3.79005e-08	0.0285543	0.000622931	0.0158399	0.0833049	263.349	211.972	11.1351	29.9995	-2.94528e-06	0.00136032	0.000979015	0.00114259	0.000659682	0.000730503	0.000726053	0.00163704	0.00111409	0.00052597	0.000874033	0.0142243	0.00153225	-0.000679495	0.000423964	6.50526e-06	3.55388e-05	0.000174852	0.000279461	0.000513977	0.000244065	0.000560099	0.000470839	0.000158852	0.000970872	0.000459592	-5.08945e-05	2.12428	0.347144	D
139	Strawberry, heated greenhouse, from CH, tranported by lorry to Europe, at consumer	N2	Strawberry	4.19924	8.99457e-07	1.24162	0.00673652	1.48314e-07	3.10526e-07	6.66998e-08	0.0125946	0.00126583	0.00249276	0.0322852	3.88838	32.3187	0.799592	75.4249	1.81264e-05	0.00173675	0.00579631	0.00946074	0.000625987	0.00060906	0.000320245	0.00332655	0.000175327	0.000203842	0.000133261	0.00102142	0.0038524	0.00418187	0.000541282	3.85148e-05	0.000294263	0.000165921	0.000233002	0.000226703	0.000495953	8.81439e-05	0.000182476	2.42196e-05	6.97164e-05	0.00115551	0.000313224	2.29253	0.345486	D
140	Strawberry, unheated greenhouse, from CH, tranported by lorry to Europe, at consumer	N2	Strawberry	1.97467	5.45584e-07	1.21852	0.00542766	1.98744e-07	3.76362e-07	8.73094e-08	0.0121554	0.00131637	0.00239695	0.0316051	4.23589	43.4051	0.963994	41.9804	2.66185e-05	0.000816698	0.00351587	0.00928479	0.000504361	0.000816152	0.000309078	0.00345937	0.000168588	0.000199548	0.000178974	0.00123143	0.00214419	0.00614106	0.000254536	2.33619e-05	0.00028879	0.000133683	0.000312227	0.000218798	0.000515754	8.4756e-05	0.000178632	3.25278e-05	8.40506e-05	0.00064314	0.000459968	1.97009	0.254405	C
141	Strawberry, macro tunnel, from ES, at consumer	N2	Strawberry	1.43349	3.69532e-06	0.403568	0.00375935	1.51613e-07	2.0929e-07	4.10063e-08	0.00868649	0.000877012	0.0025604	0.0219028	22.2178	47.9079	9.24298	23.1099	1.66733e-05	0.000592872	0.0238135	0.00307506	0.000349335	0.000622607	0.000220873	0.00230475	0.000180084	0.00013829	0.00019754	0.0118072	0.00118036	0.00384662	0.000184777	0.000158234	9.56455e-05	9.25928e-05	0.000238184	0.000156357	0.000343613	9.05356e-05	0.000123795	3.59022e-05	0.000805895	0.000354044	0.000288114	3.57391	0.243103	D
142	Strawberry, macro tunnel, from US, tranported by air to Europe, at consumer	N2	Strawberry	11.3171	3.63148e-06	1.07128	0.053018	2.94994e-07	6.61962e-07	5.51488e-08	0.0571072	0.00113503	0.0188607	0.200144	9.97272	49.6089	7.24415	165.485	1.5953e-05	0.0046806	0.0234021	0.00816282	0.00492666	0.00121141	0.00145207	0.0029828	0.00132656	0.00126367	0.000204554	0.00925386	0.0084523	0.00368045	0.00145878	0.0001555	0.000253893	0.00130583	0.000463436	0.00102793	0.000444703	0.000666914	0.00113121	3.71769e-05	0.000631617	0.00253523	0.000275667	5.60282	0.913635	D
143	Strawberry, macro tunnel, from US, tranported by sea to Europe, at consumer	N2	Strawberry	1.74933	1.41871e-06	0.428698	0.00858834	1.41572e-07	5.11591e-07	3.95809e-08	0.0140963	0.000932855	0.00406362	0.0384535	8.76476	42.4385	6.60165	27.4503	1.57296e-05	0.000723497	0.00914247	0.00326655	0.000798066	0.000581374	0.000358429	0.0024515	0.000285813	0.000242788	0.000174988	0.00843311	0.00140205	0.00362891	0.000225488	6.0749e-05	0.000101601	0.000211531	0.00022241	0.000253734	0.000365493	0.00014369	0.000217339	3.18034e-05	0.000575598	0.000420538	0.000271807	2.35829	0.246338	D
144	Sugar, from sugar beet, from BE, at consumer	N2	Sugar, from sugar beet	1.4059	8.37447e-08	0.030166	0.00332392	1.26139e-07	5.52279e-06	2.14809e-08	0.0167972	0.000372059	0.0127732	0.069533	39.0336	132.929	0.130708	16.8829	-3.85935e-06	0.000581459	0.000539671	0.000229855	0.000308873	0.000517998	0.000427105	0.000977755	0.0008984	0.000439017	0.000548111	0.00016697	0.000862308	-0.000890376	0.00018122	3.58595e-06	7.14933e-06	8.18682e-05	0.000198165	0.00030235	0.000145773	0.000451662	0.000393001	9.96171e-05	1.13965e-05	0.000258646	-6.66895e-05	0.411569	0.144853	B
145	Sugar, from sugar beet, from DE, at consumer	N2	Sugar, from sugar beet	1.29828	6.67086e-08	0.00313747	0.00287841	9.22467e-08	1.84408e-06	2.02391e-08	0.0118768	0.000319174	0.0112489	0.0490095	2.85468	153.639	0.132089	15.0875	-3.84481e-06	0.000536948	0.000429886	2.39066e-05	0.000267475	0.000378815	0.000301994	0.000838774	0.000791186	0.000309436	0.000633504	0.000168734	0.00077061	-0.000887021	0.000167348	2.85646e-06	7.4358e-07	7.08953e-05	0.00014492	0.000213783	0.000125052	0.000397761	0.000277002	0.000115137	1.15169e-05	0.000231141	-6.64383e-05	0.346455	0.121917	A
146	Sugar, from sugar beet, from ES, at consumer	N2	Sugar, from sugar beet	1.318	6.53542e-08	0.000986432	0.00340935	8.51165e-08	7.84607e-07	1.70812e-08	0.0111205	0.00035227	0.0107534	0.044841	1.59471	123.943	34.9183	15.7649	-3.8532e-06	0.000545108	0.000421158	7.51631e-06	0.000316811	0.000349535	0.000282763	0.000925752	0.000756339	0.000283117	0.000511058	0.0446055	0.000805205	-0.000888956	0.000169891	2.79847e-06	2.33784e-07	8.39722e-05	0.000133718	0.000200169	0.00013802	0.000380242	0.000253441	9.28827e-05	0.00304453	0.000241518	-6.65832e-05	4.35095	0.39298	D
147	Sugar, from sugar beet, from FR, at consumer	N2	Sugar, from sugar beet	1.23914	7.80668e-08	0.0210168	0.0031809	7.16796e-08	5.26635e-07	1.66664e-08	0.00927938	0.0002942	0.00960357	0.0379176	1.62034	122.415	0.169975	15.585	-3.86257e-06	0.00051249	0.000503081	0.000160141	0.000295583	0.000294356	0.000235948	0.000773145	0.000675463	0.000239404	0.00050476	0.00021713	0.000796016	-0.000891118	0.000159725	3.34282e-06	4.98098e-06	7.83456e-05	0.000112609	0.000167029	0.000115268	0.000339582	0.00021431	9.17381e-05	1.48201e-05	0.000238762	-6.67452e-05	0.329455	0.109107	A
148	Sugar, from sugar beet, from IT, at consumer	N2	Sugar, from sugar beet	1.37998	6.25375e-08	-0.00339887	0.00381912	9.00543e-08	1.55466e-06	2.46889e-08	0.0117375	0.000361235	0.0111567	0.0479394	1.99591	187.425	4.36471	16.4497	-3.81277e-06	0.000570738	0.000403006	-2.58984e-05	0.000354889	0.000369812	0.000298451	0.00094931	0.000784699	0.000302679	0.000772816	0.00557558	0.000840181	-0.00087963	0.000177879	2.67786e-06	-8.05533e-07	9.40648e-05	0.000141475	0.000211275	0.000141532	0.0003945	0.000270953	0.000140456	0.000380559	0.000252009	-6.58847e-05	0.862394	0.162356	B
149	Sugar, from sugar beet, from NL, at consumer	N2	Sugar, from sugar beet	1.04318	5.73102e-08	-0.0116303	0.0021381	1.19876e-07	7.8788e-06	1.84456e-08	0.0161253	0.000393158	0.0112312	0.0692044	7.29721	105.784	0.0950825	11.3447	-3.90144e-06	0.000431445	0.000369321	-8.86194e-05	0.000198682	0.000492276	0.000410019	0.0010332	0.000789939	0.000436943	0.000436182	0.000121461	0.000579443	-0.000900087	0.000134466	2.45402e-06	-2.75638e-06	5.26615e-05	0.000188325	0.000290255	0.000154039	0.000397134	0.000391144	7.92743e-05	8.29024e-06	0.000173801	-6.74169e-05	0.299093	0.119488	A
150	Sugar, from sugar beet, from PL, at consumer	N2	Sugar, from sugar beet	1.5274	6.44313e-08	-0.000418826	0.00363111	1.28115e-07	1.17302e-06	2.21866e-08	0.0164534	0.000345553	0.0141422	0.0638404	48.9404	185.36	0.121867	16.9327	-3.81484e-06	0.000631713	0.000415211	-3.19132e-06	0.000337418	0.000526112	0.000418363	0.000908097	0.000994685	0.000403075	0.000764302	0.000155676	0.000864853	-0.000880108	0.000196882	2.75895e-06	-9.92617e-08	8.94342e-05	0.000201269	0.000296161	0.000135387	0.000500068	0.000360826	0.000138909	1.06256e-05	0.000259409	-6.59205e-05	0.421238	0.151469	B
151	Sugar, from sugar beet, from UK, at consumer	N2	Sugar, from sugar beet	1.31917	6.55739e-08	0.00133715	0.00344705	8.22207e-08	1.00505e-06	1.5257e-08	0.0106038	0.000237554	0.0101651	0.0428518	1.78329	156.451	0.124484	15.7297	-3.85068e-06	0.00054559	0.000422573	1.01887e-05	0.000320314	0.000337643	0.000269626	0.000624281	0.000714956	0.000270557	0.0006451	0.000159018	0.000803409	-0.000888377	0.000170041	2.80787e-06	3.16906e-07	8.49007e-05	0.000129169	0.000190869	9.30736e-05	0.000359437	0.000242198	0.000117244	1.08537e-05	0.000240979	-6.65398e-05	0.336449	0.117666	A
152	Sugar, from sugar cane, from AU, tranported by air to Europe, at consumer	N2	Sugar, from sugar cane	19.1432	4.21677e-06	1.20739	0.0917381	4.03732e-07	-5.74563e-07	4.54561e-08	0.0953731	0.000724083	0.0443435	0.348588	17.006	139.005	29.1737	271.581	-1.60606e-06	0.00791734	0.0271738	0.00919997	0.00852471	0.00165794	0.00242507	0.00190286	0.00311888	0.00220091	0.000573166	0.0372671	0.0138712	-0.000370527	0.00246755	0.000180562	0.000286152	0.00225951	0.000634263	0.00171672	0.000283696	0.00156799	0.00197022	0.000104171	0.00254365	0.00416062	-2.77526e-05	9.69944	1.60651	D
153	Sugar, from sugar cane, from AU, tranported by sea to Europe, at consumer	N2	Sugar, from sugar cane	2.96711	4.91301e-07	0.134868	0.0113819	2.68202e-07	-5.64311e-07	2.55773e-08	0.0179024	0.000453083	0.0171034	0.0508314	20.3609	171.606	28.1676	40.5996	-8.97583e-07	0.00122715	0.00316606	0.00102766	0.00105766	0.00110138	0.000455207	0.00119068	0.00120296	0.000320939	0.00070759	0.0359821	0.00207366	-0.000207078	0.00038246	2.10375e-05	3.19638e-05	0.000280337	0.000421345	0.000322243	0.000177518	0.000604775	0.000287299	0.000128602	0.00245594	0.000621986	-1.55102e-05	4.29264	0.486061	D
154	Sugar, from sugar cane, from BR, tranported by air to Europe, at consumer	N2	Sugar, from sugar cane	13.5709	2.6269e-06	0.746678	0.0579321	3.11911e-07	-7.24722e-07	3.28768e-08	0.0636144	0.000527556	0.0353464	0.232117	3.47011	158.19	0.954862	173.363	-2.53263e-06	0.00561274	0.0169284	0.00568946	0.0053833	0.00128088	0.00161753	0.00138639	0.00248607	0.00146554	0.000652272	0.00121976	0.00885467	-0.000584293	0.00174929	0.000112484	0.000176963	0.00142687	0.000490012	0.00114506	0.000206696	0.00124985	0.00131193	0.000118548	8.32544e-05	0.00265592	-4.37638e-05	4.28126	0.948073	D
155	Sugar, from sugar cane, from BR, tranported by sea to Europe, at consumer	N2	Sugar, from sugar cane	2.52581	7.64272e-08	0.00353834	0.00374601	1.32942e-07	-9.0915e-07	1.35149e-08	0.0111161	0.000278375	0.0172313	0.0340883	2.04453	149.778	0.209188	14.1475	-3.89902e-06	0.00104464	0.000492515	2.69611e-05	0.000348096	0.000545933	0.000282651	0.000731557	0.00121195	0.000215227	0.000617585	0.000267222	0.000722597	-0.000899528	0.000325576	3.27261e-06	8.38587e-07	9.22643e-05	0.000208852	0.00020009	0.000109067	0.000609298	0.000192667	0.000112244	1.82391e-05	0.00021674	-6.7375e-05	0.490815	0.165175	B
156	Sugar, from sugar cane, from IN, tranported by air to Europe, at consumer	N2	Sugar, from sugar cane	9.74993	2.02434e-06	0.572591	0.0448617	2.71695e-07	-6.63278e-07	2.94342e-08	0.0519917	0.000463922	0.0317235	0.190446	24.4507	157.1	32.2171	135.418	-2.85627e-06	0.00403243	0.0130453	0.00436297	0.00416874	0.00111573	0.001322	0.00121917	0.00223125	0.00120244	0.000647777	0.0411549	0.00691661	-0.00065896	0.00125677	8.66824e-05	0.000135704	0.00110494	0.000426833	0.000935851	0.000181765	0.00112174	0.0010764	0.000117731	0.00280901	0.00207461	-4.93564e-05	6.90362	0.978308	D
157	Sugar, from sugar cane, from IN, tranported by sea to Europe, at consumer	N2	Sugar, from sugar cane	1.34626	8.23858e-08	0.00810228	0.00376599	1.36228e-07	-8.02541e-07	1.49103e-08	0.0128962	0.000279136	0.0179738	0.0401771	23.3702	150.752	31.6509	14.2751	-3.88969e-06	0.000556795	0.000530914	6.17369e-05	0.000349952	0.000559425	0.000327913	0.000733558	0.00126418	0.00025367	0.000621603	0.0404317	0.000729112	-0.000897377	0.000173533	3.52776e-06	1.92024e-06	9.27563e-05	0.000214014	0.000232131	0.000109366	0.000635554	0.000227081	0.000112974	0.00275964	0.000218694	-6.72139e-05	4.02254	0.384128	D
158	Sugar, from sugar cane, from PK, tranported by air to Europe, at consumer	N2	Sugar, from sugar cane	8.55636	1.60292e-06	0.452556	0.0360055	2.75377e-07	-6.06334e-07	3.4084e-08	0.0477093	0.000457035	0.0330502	0.177921	32.0108	203.384	114.551	110.049	-3.0599e-06	0.00353879	0.0103296	0.00344834	0.00334578	0.00113085	0.00121311	0.00120107	0.00232457	0.00112336	0.000838622	0.14633	0.00562086	-0.000705939	0.00110291	6.8637e-05	0.000107256	0.000886815	0.000432618	0.000858767	0.000179066	0.00116866	0.00100561	0.000152416	0.00998768	0.00168595	-5.28751e-05	15.9072	1.54055	E
159	Sugar, from sugar cane, from PK, tranported by lorry to Europe, at consumer	N2	Sugar, from sugar cane	2.69337	2.5545e-07	0.0642145	0.0066565	2.38241e-07	-5.75224e-07	2.75041e-08	0.0185051	0.000362335	0.023079	0.0688812	33.7754	219.7	114.193	26.5558	-2.50268e-06	0.00111394	0.00164618	0.000489295	0.000618551	0.000978349	0.000470531	0.000952201	0.00162325	0.000434902	0.000905897	0.145874	0.00135636	-0.000577385	0.000347176	1.09383e-05	1.52188e-05	0.00016395	0.000374277	0.000333091	0.000141963	0.000816075	0.000389317	0.000164643	0.00995653	0.000406835	-4.32464e-05	13.9594	1.13538	E
160	Sugar, from sugar cane, from PK, tranported by sea to Europe, at consumer	N2	Sugar, from sugar cane	1.9756	8.20135e-08	0.0106408	0.0038421	1.6939e-07	-7.15244e-07	2.27389e-08	0.0172096	0.000312985	0.0222876	0.0603026	31.1652	198.421	114.108	15.1837	-3.86831e-06	0.000817082	0.000528515	8.10793e-05	0.000357025	0.000695609	0.000437591	0.000822512	0.00156759	0.000380738	0.000818155	0.145764	0.000775521	-0.000892444	0.000254655	3.51182e-06	2.52186e-06	9.4631e-05	0.000266112	0.000309773	0.000122628	0.000788091	0.00034083	0.000148696	0.00994904	0.000232614	-6.68444e-05	13.6515	1.07546	E
161	Sugar, from sugar cane, from SD, tranported by air to Europe, at consumer	N2	Sugar, from sugar cane	6.81292	1.36755e-06	0.378642	0.0308889	1.96231e-07	-6.69823e-07	1.65042e-08	0.0331937	0.00033255	0.0237907	0.117141	18.8714	122.566	71.1312	94.0466	-3.23317e-06	0.00281773	0.00881282	0.00288514	0.00287033	0.000805834	0.000844022	0.000873927	0.00167331	0.000739602	0.000505379	0.0908647	0.00480351	-0.000745913	0.000878185	5.85585e-05	8.97382e-05	0.000760793	0.00030828	0.000597487	0.000130293	0.00084124	0.000662079	9.18506e-05	0.00620193	0.00144079	-5.58692e-05	10.3771	1.05927	E
162	Sugar, from sugar cane, from SD, tranported by sea to Europe, at consumer	N2	Sugar, from sugar cane	1.20959	7.30744e-08	0.0020187	0.00345361	1.05726e-07	-7.62951e-07	6.76677e-09	0.0069084	0.000208107	0.0146143	0.0168425	18.1499	118.319	70.7534	13.2728	-3.92382e-06	0.00050027	0.000470908	1.53819e-05	0.000320924	0.000434167	0.000175661	0.000546897	0.00102789	0.00010634	0.000487871	0.0903821	0.00067792	-0.000905249	0.000155916	3.12904e-06	4.78432e-07	8.50624e-05	0.000166095	0.000124351	8.15364e-05	0.000516762	9.5194e-05	8.86686e-05	0.00616899	0.000203339	-6.78036e-05	8.45534	0.66271	D
163	Sugar, from sugar cane, from US, tranported by air to Europe, at consumer	N2	Sugar, from sugar cane	9.64444	2.01016e-06	0.560907	0.0445966	2.67436e-07	-7.16961e-07	2.77506e-08	0.0513896	0.000474257	0.0312019	0.188935	1.99087	145.522	7.20906	133.83	-2.8685e-06	0.0039888	0.0129539	0.00427394	0.00414411	0.00109824	0.00130669	0.00124633	0.00219457	0.0011929	0.000600035	0.00920904	0.0068355	-0.000661781	0.00124317	8.6075e-05	0.000132935	0.00109841	0.000420142	0.000925013	0.000185814	0.0011033	0.00106786	0.000109054	0.000628558	0.00205028	-4.95677e-05	3.98214	0.772808	D
164	Sugar, from sugar cane, from US, tranported by sea to Europe, at consumer	N2	Sugar, from sugar cane	1.23512	6.84307e-08	-0.00496088	0.00333143	1.31123e-07	-8.57458e-07	1.29935e-08	0.0113553	0.000284177	0.0174072	0.0381329	0.905174	139.113	6.64125	12.6099	-3.90929e-06	0.000510828	0.000440983	-3.78004e-05	0.000309571	0.000538464	0.000288733	0.000746806	0.00122433	0.000240763	0.000573609	0.0084837	0.000644061	-0.000901897	0.000159207	2.9302e-06	-1.17573e-06	8.2053e-05	0.000205995	0.000204396	0.000111341	0.00061552	0.000215527	0.000104251	0.00057905	0.000193184	-6.75525e-05	1.09602	0.176627	B
165	Tofu, from AR, tranported by air to Europe, at consumer	N2	Tofu	17.7986	3.26036e-06	1.18508	0.0702076	2.82612e-07	5.82628e-07	4.53796e-08	0.0738358	0.000909799	0.0257758	0.258975	21.1725	250.377	1.38879	219.097	2.81251e-06	0.00736124	0.0210106	0.00902998	0.006524	0.00116056	0.00187743	0.00239091	0.00181293	0.00163511	0.00103239	0.00177407	0.0111906	0.000648864	0.00229423	0.000139609	0.000280865	0.00172921	0.000443984	0.00132904	0.000356459	0.000911434	0.00146373	0.000187632	0.000121089	0.00335657	4.86002e-05	5.59347	1.17864	D
166	Tofu, from AR, tranported by sea to Europe, at consumer	N2	Tofu	4.59608	2.08797e-07	0.297569	0.00800257	7.0033e-08	3.71467e-07	2.33933e-08	0.0132591	0.000623966	0.0050442	0.0323954	19.4946	240.418	0.5005	28.665	2.17708e-06	0.00190087	0.00134554	0.00226738	0.000743634	0.000287594	0.000337141	0.00163976	0.000354781	0.000204538	0.000991325	0.000639351	0.00146409	0.000502266	0.000592435	8.94068e-06	7.05238e-05	0.000197103	0.000110022	0.000238664	0.00024447	0.000178363	0.000183099	0.000180169	4.36386e-05	0.000439148	3.76199e-05	1.10196	0.253506	B
167	Tofu, from BR, tranported by air to Europe, at consumer	N2	Tofu	13.7301	2.45865e-06	0.946588	0.0533682	2.3432e-07	1.45147e-06	5.32989e-08	0.0580524	0.00104256	0.0205858	0.202536	5.49752	223.439	1.05543	169.034	2.38131e-06	0.00567856	0.0158441	0.00721272	0.00495921	0.000962245	0.00147611	0.0027398	0.00144789	0.00127877	0.000921314	0.00134824	0.00863354	0.000549383	0.00176981	0.000105279	0.000224341	0.00131446	0.000368116	0.00104494	0.000408475	0.000727915	0.00114473	0.000167445	9.20234e-05	0.00258959	4.11491e-05	4.34942	0.919659	D
168	Tofu, from BR, tranported by sea to Europe, at consumer	N2	Tofu	3.95004	1.97668e-07	0.289353	0.00751775	7.70704e-08	1.29599e-06	3.7141e-08	0.0134923	0.000832575	0.0053085	0.0355779	4.25741	216.078	0.397853	27.9562	1.99421e-06	0.00163368	0.00127382	0.00220478	0.000698582	0.000316493	0.00034307	0.00218797	0.000373371	0.000224631	0.000890964	0.000508227	0.00142789	0.000460077	0.000509161	8.46413e-06	6.85766e-05	0.000185162	0.000121078	0.000242861	0.000326203	0.000187708	0.000201086	0.000161929	3.46888e-05	0.000428289	3.44599e-05	1.02593	0.235453	B
169	Tofu, from DE, at consumer	N2	Tofu	2.78277	1.50267e-07	0.289219	0.00422518	7.32073e-08	1.0071e-06	2.91059e-08	0.00951401	0.000892157	0.00432037	0.0239166	7.58252	219.757	0.637494	25.4958	1.1241e-06	0.00115091	0.000968357	0.00220376	0.000392622	0.000300629	0.000241914	0.00234455	0.000303871	0.000151005	0.000906132	0.000814351	0.00130222	0.000259337	0.000358699	6.43444e-06	6.85448e-05	0.000104066	0.000115009	0.000171252	0.000349547	0.000152768	0.000135177	0.000164686	5.55831e-05	0.000390595	1.94245e-05	0.875354	0.187021	B
170	Tofu, from ES, at consumer	N2	Tofu	3.31619	1.5186e-07	0.309545	0.00523357	8.11447e-08	1.24296e-06	3.32344e-08	0.0109905	0.000786438	0.0048037	0.0284848	4.50461	222.446	0.716032	26.4575	1.11198e-06	0.00137153	0.000978621	0.00235864	0.000486327	0.000333225	0.000279457	0.00206673	0.000337866	0.000179847	0.00091722	0.000914677	0.00135134	0.000256541	0.000427456	6.50264e-06	7.33622e-05	0.000128903	0.000127478	0.000197829	0.000308126	0.000169859	0.000160996	0.000166701	6.24308e-05	0.00040533	1.9215e-05	0.951841	0.209168	B
171	Tofu, from FR, at consumer	N2	Tofu	2.51171	1.54192e-07	0.383425	0.00403117	7.354e-08	1.05568e-06	2.76943e-08	0.00940207	0.000701856	0.00445852	0.0241685	8.12016	219.221	0.821422	26.1659	1.0876e-06	0.00103881	0.000993647	0.00292158	0.000374594	0.000301995	0.000239068	0.00184445	0.000313588	0.000152595	0.000903924	0.00104931	0.00133645	0.000250915	0.000323759	6.60249e-06	9.08718e-05	9.92877e-05	0.000115531	0.000169237	0.000274987	0.000157653	0.0001366	0.000164285	7.16198e-05	0.000400862	1.87937e-05	0.898769	0.180438	B
172	Tofu, from IT, at consumer	N2	Tofu	2.57705	1.54719e-07	0.277153	0.00444245	8.83726e-08	1.36672e-06	2.69737e-08	0.0118318	0.000717738	0.00566275	0.0333423	6.11118	204.289	1.8341	25.4316	1.09641e-06	0.00106583	0.000997043	0.00211182	0.000412811	0.000362906	0.00030085	0.00188618	0.000398287	0.000210516	0.000842354	0.00234292	0.00129894	0.000252948	0.000332181	6.62505e-06	6.56852e-05	0.000109417	0.000138833	0.000212973	0.00028121	0.000200235	0.000188451	0.000153094	0.000159915	0.000389613	1.89459e-05	0.98796	0.196179	B
173	Tofu, from NL, at consumer	N2	Tofu	2.89811	1.49077e-07	0.276061	0.0043488	7.27984e-08	1.04033e-06	2.95353e-08	0.00944646	0.000784491	0.00432457	0.0238899	7.05799	219.413	0.606867	25.5211	1.1011e-06	0.00119862	0.000960687	0.0021035	0.000404109	0.00029895	0.000240197	0.00206161	0.000304167	0.000150836	0.000904713	0.000775228	0.00130351	0.00025403	0.000373566	6.38347e-06	6.54265e-05	0.000107111	0.000114366	0.000170036	0.000307364	0.000152917	0.000135026	0.000164428	5.29128e-05	0.000390984	1.9027e-05	0.86804	0.188656	B
174	Tofu, organic, from US, tranported by air to Europe, at consumer	N2	Tofu	10.3648	2.18845e-06	0.886551	0.0467696	1.93319e-07	2.85791e-07	2.5325e-08	0.0498807	0.000881414	0.0157648	0.170791	3.83078	19.8849	0.949501	150.785	2.18497e-06	0.00428673	0.0141029	0.00675525	0.00434603	0.000793874	0.00126833	0.00231632	0.00110881	0.00107834	8.19921e-05	0.00121292	0.00770148	0.000504086	0.00133602	9.37096e-05	0.000210113	0.00115193	0.000303704	0.000897853	0.000345338	0.000557444	0.000965309	1.49017e-05	8.2787e-05	0.00231003	3.77562e-05	3.63675	0.74457	D
175	Tofu, organic, from US, tranported by sea to Europe, at consumer	N2	Tofu	1.75379	1.96955e-07	0.308228	0.00678293	5.52394e-08	1.50456e-07	1.1314e-08	0.0111709	0.00069946	0.00244747	0.0252695	2.74361	13.4315	0.371251	26.5536	1.98391e-06	0.000725342	0.00126922	0.0023486	0.000630299	0.000226843	0.000284044	0.00183815	0.000172142	0.000159547	5.53826e-05	0.000474245	0.00135625	0.0004577	0.000226063	8.43359e-06	7.305e-05	0.000167063	8.67811e-05	0.000201076	0.000274048	8.65425e-05	0.000142823	1.00656e-05	3.23694e-05	0.000406801	3.42819e-05	0.716674	0.144002	B
176	Tofu, from PT, at consumer	N2	Tofu	3.08	1.46859e-07	0.271129	0.00436863	7.3559e-08	1.11857e-06	3.09499e-08	0.00987725	0.000763954	0.00431964	0.0239388	5.1413	218.816	0.615388	24.8257	1.10815e-06	0.00127385	0.000946394	0.00206592	0.000405952	0.000302073	0.00025115	0.00200764	0.000303819	0.000151145	0.000902252	0.000786113	0.00126799	0.000255657	0.000397012	6.2885e-06	6.42576e-05	0.000107599	0.000115561	0.000177791	0.000299317	0.000152742	0.000135302	0.000163981	5.36557e-05	0.000380329	1.91488e-05	0.879017	0.1933	B
177	Tofu, from UK, at consumer	N2	Tofu	3.4045	1.51568e-07	0.320995	0.00447225	7.38973e-08	1.17567e-06	3.31624e-08	0.00990393	0.000800621	0.00430027	0.0240611	5.91829	218.956	0.462377	26.2566	1.1038e-06	0.00140805	0.000976742	0.00244589	0.000415581	0.000303463	0.000251829	0.002104	0.000302457	0.000151917	0.00090283	0.000590651	0.00134108	0.000254652	0.00043884	6.49016e-06	7.60758e-05	0.000110151	0.000116093	0.000178271	0.000313683	0.000152058	0.000135993	0.000164086	4.03146e-05	0.000402251	1.90736e-05	0.923586	0.204626	B
178	Tofu, from US, tranported by air to Europe, at consumer	N2	Tofu	10.5531	2.18619e-06	0.889143	0.04765	2.15513e-07	9.78598e-07	3.79926e-08	0.0525218	0.000954352	0.0190424	0.18311	5.31185	229.625	1.72202	152.382	2.22475e-06	0.0043646	0.0140884	0.006775	0.00442784	0.000885014	0.00133548	0.002508	0.00133934	0.00115612	0.000946819	0.00219975	0.00778304	0.000513264	0.00136029	9.36128e-05	0.000210727	0.00117362	0.000338571	0.000945393	0.000373915	0.000673341	0.00103494	0.000172081	0.000150143	0.00233449	3.84437e-05	3.85727	0.786307	D
179	Tofu, from US, tranported by sea to Europe, at consumer	N2	Tofu	1.94208	1.94695e-07	0.31082	0.00766333	7.74333e-08	8.43264e-07	2.39815e-08	0.013812	0.000772398	0.00572509	0.0375891	4.22468	223.171	1.14377	28.1506	2.02369e-06	0.000803215	0.00125466	0.00236836	0.00071211	0.000317984	0.000351199	0.00202983	0.000402672	0.00023733	0.00092021	0.00146108	0.00143781	0.000466879	0.000250334	8.33686e-06	7.36644e-05	0.000188748	0.000121648	0.000248616	0.000302625	0.000202439	0.000212454	0.000167244	9.97255e-05	0.000431267	3.49694e-05	0.937194	0.185739	B
180	Tomato, unheated greenhouse, from ES, at consumer	N2	Tomato	1.22038	1.04791e-07	0.356015	0.00320532	9.48266e-08	3.35705e-07	4.12136e-08	0.00832149	0.000777493	0.00182331	0.0218324	1.18919	19.1275	2.59726	18.7599	9.99041e-06	0.000504731	0.000675299	0.00271273	0.000297852	0.00038941	0.000211592	0.00204322	0.000128241	0.000137845	7.88693e-05	0.0033178	0.000958178	0.00230485	0.000157307	4.48716e-06	8.43756e-05	7.8947e-05	0.000148973	0.000149787	0.000304622	6.44721e-05	0.000123397	1.43342e-05	0.000226455	0.000287401	0.000172634	1.01725	0.144988	B
181	Tomato, heated greenhouse, from NL, at consumer	N2	Tomato	1.91066	1.75296e-07	0.380587	0.00352252	4.0785e-08	9.91539e-08	2.13359e-08	0.00682693	0.000844318	0.00126084	0.014456	0.912271	13.0786	0.958724	28.9137	7.62615e-06	0.00079022	0.00112965	0.00289995	0.000327328	0.000167486	0.000173589	0.00221883	8.86804e-05	9.12721e-05	5.39273e-05	0.0012247	0.00147679	0.0017594	0.000246284	7.50619e-06	9.0199e-05	8.67596e-05	6.40733e-05	0.000122885	0.000330804	4.45832e-05	8.17052e-05	9.80107e-06	8.35911e-05	0.000442958	0.00013178	0.912339	0.151575	B
182	Tomato, open field, from MX, tranported by air to Europe, at consumer	N2	Tomato	12.845	2.83593e-06	1.14429	0.0609702	2.33927e-07	6.06297e-07	3.44894e-08	0.0649814	0.00101508	0.022986	0.232392	2.54275	70.0354	7.23446	186.614	3.14658e-06	0.00531252	0.0182754	0.00871917	0.00566561	0.000960633	0.00165229	0.0026676	0.00161671	0.00146728	0.000288779	0.00924148	0.00953145	0.000725935	0.00165572	0.000121434	0.000271198	0.0015017	0.0003675	0.00116967	0.00039771	0.000812784	0.00131348	5.24845e-05	0.000630773	0.00285892	5.43728e-05	5.32515	0.988712	D

## Sheet: Supplementary Material 2
		Functional Unit			PRIMARY PRODUCTION				VEGETABLE PROCESSING		Fruit Storage						FISH PROCESSING						Packaging	Packaging material 1				Packaging material 2				Packaging material 3				Packaging material 2				Distribution		International Distribution (see International distribution Sheet for more information)
Item	Representative Food Item	Quantity	Unit	DDBB	Process	Origin	Dataset	Quantity (kg)	Electricity (kwh)	Heat (Kwh)	Conditions	Time (days)	Energy (kwh)	Water (m3)	Refrigerants (g)	Loss rate (%)	Quantity (kg)	Dataset	Aditional ingredient	Quantity (g)	Dataset	Loss Rate (%)	Format	Material	Quantity (g)	Dataset	Processing	Material	Quantity (g)	Dataset	Processing	Material	Quantity (g)	Dataset	Processing	Material	Quantity (g)	Dataset	Processing	Import Rate	Tº conditions	Sea (km by boat)	%	Dataset	Road (km by truck)	%	Dataset	Rail (km by train)	%
1	Apple and products, representative of european market, at consumer	1	Kg	N1	Apple {RoW}| apple production | APOS, U	Rest of the world	Ecoinvent 3.5	1.11	0.0726	0.0014	Chilled	14	0.616711	0.000592367	9.41296e-06	0.1	-	-	-	-	-	-	Plastic Bag	PS	3	Polystyrene, general purpose {RER}| production | APOS, U	Extrusion, plastic film {GLO}| market for | APOS, U	-	-	-	-	-	-	-	-	-	-	-	-	0.38	Chilled	82406	0.77	Transport, freight, sea, transoceanic ship with reefer, cooling {GLO}| market for | APOS, U	1922	0.04	Transport, freight, lorry >32 metric ton, euro6 {RER}| market for transport, freight, lorry >32 metric ton, EURO6 | APOS, U	-	-
2	Banana, representative of european market, at consumer	1	Kg	N1	Banana {RoW}| banana production | APOS, U	Rest of the world	Ecoinvent 3.5	1.11	0.0726	0.0014	Chilled	14	0.616711	0.000592367	9.41296e-06	0.1	-	-	-	-	-	-	Plastic Bag	PS	3	Polystyrene, general purpose {RER}| production | APOS, U	Extrusion, plastic film {GLO}| market for | APOS, U	-	-	-	-	-	-	-	-	-	-	-	-	0.6	Chilled	72279	0.81	Transport, freight, sea, transoceanic ship with reefer, cooling {GLO}| market for | APOS, U	-	-	-	-	-
3	Beef, representative of european market, at consumer	1	Kg	N1 & N3	Beef meat, fresh, from beef cattle, at slaughterhouse, PEF compliant/IE Economic/Mass	Ireland	Agri-footprint	1.04	-	-	-	-	-	-	-	-	-	-	-	-	-	-	Plastic tray	LDPE	4	Polyethylene, low density, granulate {RER}| production | APOS, U	Thermoforming of plastic sheets {GLO}| market for | APOS, U	PS	33	Polystyrene, general purpose {RER}| production | APOS, U	Extrusion, plastic film {GLO}| market for | APOS, U	-	-	-	-	-	-	-	-	0.29	Chilled	64488	0.85	Transport, freight, sea, transoceanic ship with reefer, cooling {GLO}| market for | APOS, U	-	-	-	-	-
4	Beer, representative of european market, from PEF report, at consumer	1	Kg	N1	Wheat flour, from dry milling, at plant/FR Mass	France	Agri-footprint	0.5907	4.3	-	-	-	-	0.00036		0.02	-	-	-	-	-	-	Plastic bag	PP	4	Polypropylene, granulate {RER}| production | APOS, U	Extrusion, plastic film {GLO}| market for | APOS, U	-	-	-	-	-	-	-	-	-	-	-	-	< 20%	-	-	-	-	-	-	-	-	-
5	Bread, representative of european market, at consumer	1	Kg	N3	From PEFCR results	-	-	-	-	-	-	-	-	-	-	-	-	-	-	-	-	-	-	-	-	-	-	-	-	-	-	-	-	-	-	-	-	-	-	-	-	-	-	-	-	-	-	-	-
6	Cream full fat, average representative of european market, from PEF report, at consumer	1	Kg	N3	From PEFCR results	-	-	-	-	-	-	-	-	-	-	-	-	-	-	-	-	-	-	-	-	-	-	-	-	-	-	-	-	-	-	-	-	-	-	-	-	-	-	-	-	-	-	-	-
7	Canned tuna, representative of european market, at consumer	1	Kg	N1	Landed tuna, frozen, epo {RoW}| tuna, capture by purse seiner and landing whole, frozen | APOS, U	Rest of the world	Ecoinvent 3.5	2.63	-	-	-	-	-	-	-	-	2.63	Fish canning, large fish {GLO}| market for fish canning, large fish | APOS, U	Vegetable oil	388.89	*included in "Fish canning, large fish {GLO}| market for fish canning, large fish | APOS, U"	2	Can	Tin plate chromium steel	286	*included in "Fish canning, large fish {GLO}| market for fish canning, large fish | APOS, U"	Metal working, average for chromium steel product manufacturing {GLO}| market for | APOS, U	-	-	-	-	-	-	-	-	-	-	-	-	0.6	Ambient	170977	0.6	Transport, freight, sea, transoceanic tanker {GLO}| market for | APOS, U	5280	0.18	Transport, freight, lorry >32 metric ton, euro5 {RoW}| market for transport, freight, lorry >32 metric ton, EURO5 | APOS, U	-	-
8	Carrot, representative of european market, at consumer	1	Kg	N3	Carrot {RoW}| carrot production | APOS, U	Global	Ecoinvent 3.5	1.11	-	-	Chilled	14	0.616711	0.000592367	9.41296e-06	0.1	-	-	-	-	-	-	Plastic bag	PS	3	Polystyrene, general purpose {RER}| production | APOS, U	Extrusion, plastic film {GLO}| market for | APOS, U	-	-	-	-	-	-	-	-	-	-	-	-	0.2981	Chilled			Transport, freight, sea, transoceanic ship with reefer, cooling {GLO}| market for | APOS, U			Transport, freight, lorry >32 metric ton, euro6 {RER}| market for transport, freight, lorry >32 metric ton, EURO6 | APOS, U	-	-
9	Chicken meat, representative of european market, at consumer	1	Kg	N1 & N3	Chicken meat, fresh, at slaughterhouse/NL Mass	Netherlands	Agri-footprint	1.04	-	-	-	-	-	-	-	-	-	-	-	-	-	-	Plastic tray	LDPE	4	Polyethylene, low density, granulate {RER}| production | APOS, U	Thermoforming of plastic sheets {GLO}| market for | APOS, U	PS	33	Polystyrene, general purpose {RER}| production | APOS, U	Extrusion, plastic film {GLO}| market for | APOS, U	-	-	-	-	-	-	-	-	0.26	Chilled	-	-	-	684	0.91	Transport, freight, lorry >32 metric ton, euro6 {RER}| market for transport, freight, lorry >32 metric ton, EURO6 | APOS, U	-	-
10	Cod frozen, representative of european market, at consumer	1	Kg	N1 & N3	Demersal fish, fresh {RoW}| hake, capture by trawler and landing whole, fresh | APOS, U	Rest of the world	Ecoinvent 3.5	2.38	-	-	-	-	-	-	-	-	2.38	Fish freezing, small fish {RoW}| fish freezing, small fish | APOS, U	-	-	-	2	Plastic bag	PE	40	Packaging film, low density polyethylene {RER}| production | APOS, U	Extrusion, plastic film {GLO}| market for | APOS, U	-	-	-	-	-	-	-	-	-	-	-	-	0.55	Frozen	170977	0.6	Transport, freight, sea, transoceanic ship with reefer, freezing {GLO}| market for | APOS, U	5280	0.18	Transport, freight, lorry >32 metric ton, euro6 {RER}| market for transport, freight, lorry >32 metric ton, EURO6 | APOS, U	-	-
11	Eggs, representative of european market, at consumer	1	Kg	N1 & N3	Consumption eggs, laying hens >17 weeks, at farm/NL Mass	Netherlands	Agri-footprint	1.01	-	-	-	-	-	-	-	-	-	-	-	-	-	-	Box	Cardboard	64	Corrugated board box {RER}| market for corrugated board box | APOS, U	Carton board box production, with offset printing {GLO}| market for | APOS, U	-	-	-	-	-	-	-	-	-	-	-	-	< 20%	-	-	-	-	-	-	-	-	-
12	Fruit juices, representative of european market, at consumer	1	Kg	N3	Orange, processing grade {GLO}| market for orange, processing grade | APOS, U	Global	Ecoinvent 3.6	2	0.0726	0.0014	Chilled	14	0.616711	0.000592367	9.41296e-06	0.1	-	-	-	-	-	-	Bottle	HDPE	0.4	Polyethylene, high density, granulate {Europe without Switzerland}| polyethylene, high density, granulate, recycled to generic market for high density PE granulate | APOS, U	Injection moulding {GLO}| market for | APOS, U	-	-	-	-	-	-	-	-	-	-	-	-	0.3039	Chilled			Transport, freight, sea, transoceanic ship with reefer, cooling {GLO}| market for | APOS, U			Transport, freight, lorry >32 metric ton, euro6 {RER}| market for transport, freight, lorry >32 metric ton, EURO6 | APOS, U	-	-
13	Grapes, representative of european market, at consumer	1	Kg	N1	Grape {GLO}| production | APOS, U	Global	Ecoinvent 3.5	1.11	0.0726	0.0014	Chilled	14	0.446457	0.000428834	6.81434e-06	0.1	-	-	-	-	-	-	Plastic bag	PS	3	Polystyrene, general purpose {RER}| production | APOS, U	Extrusion, plastic film {GLO}| market for | APOS, U	-	-	-	-	-	-	-	-	-	-	-	-	< 20%	-	-	-	-	-	-	-	-	-
14	Lentil canned, representative of european market, at consumer	1	Kg	N3	Lentil, canned, at plant/NL Mass	Netherlands	Agri-footprint	1	Included in dataset	-	-	-	-	-	-	-	-	-	-	-	-	-	Can	Steel hot rolled	201	Included in "lentil, canned, at plant/NL Mass"	-	-	-	-	-	-	-	-	-	-	-	-	-	0.2423	Chilled			Transport, freight, sea, transoceanic ship with reefer, cooling {GLO}| market for | APOS, U			Transport, freight, lorry >32 metric ton, euro6 {RER}| market for transport, freight, lorry >32 metric ton, EURO6 | APOS, U	-	-
15	Maize flour, representative of european market, at consumer	1	Kg	N1	Maize flour, from dry milling, at plant/FR Mass	France	Agri-footprint	1.002	-	-	-	-	-	-	-	-	-	-	-	-	-	-	Paper bag	Paper	15	Paper, melamine impregnated {GLO}| market for | APOS, U	-	-	-	-	-	-	-	-	-	-	-	-	-	0.27	Ambient	7589.04	0.82	Transport, freight, sea, transoceanic tanker {GLO}| market for | APOS, U	-	-	-	-	-
16	Milk, average representative of european market, from PEF report, at consumer	1	Kg	N1 & N3	From PEFCR results	-	-	-	-	-	-	-	-	-	-	-	-	-	-	-	-	-	-	-	-	-	-	-	-	-	-	-	-	-	-	-	-	-	-	-	-	-	-	-	-	-	-	-	-
17	Mineral water, representative of european market, from PEF report, at consumer	1	Kg	N1	From PEFCR results	-	-	-	-	-	-	-	-	-	-	-	-	-	-	-	-	-	-	-	-	-	-	-	-	-	-	-	-	-	-	-	-	-	-	-	-	-	-	-	-	-	-	-	-
18	Onion, representative of european market, at consumer	1	Kg	N1 & N3	Onion {RoW}| onion production | APOS, U	Rest of the world	Ecoinvent 3.5	1.11	0.0726	0.0014	Chilled	14	0.853784	0.000820082	1.30314e-05	0.1	-	-	-	-	-	-	Plastic bag	HDPE	4	Polyethylene, high density, granulate {Europe without Switzerland}| polyethylene, high density, granulate, recycled to generic market for high density PE granulate | APOS, U	Extrusion, plastic film {GLO}| market for | APOS, U	-	-	-	-	-	-	-	-	-	-	-	-	0.28	Chilled	109162	0.68	Transport, freight, sea, transoceanic ship with reefer, cooling {GLO}| market for | APOS, U	8066	0.11	Transport, freight, lorry >32 metric ton, euro6 {RER}| market for transport, freight, lorry >32 metric ton, EURO6 | APOS, U	-	-
19	Orange, representative of european market, at consumer	1	Kg	N1	Orange, fresh grade {RoW}| orange production, fresh grade | APOS, U	Rest of the world	Ecoinvent 3.5	1.11	0.0726	0.0014	Chilled	14	1.11837	0.00107423	1.70699e-05	0.1	-	-	-	-	-	-	Box	Cardboard	84	Corrugated board box {RER}| market for corrugated board box | APOS, U	Carton board box production, with offset printing {GLO}| market for | APOS, U	-	-	-	-	-	-	-	-	-	-	-	-	0.58	Chilled	109328	0.72	Transport, freight, sea, transoceanic ship with reefer, cooling {GLO}| market for | APOS, U	3479	0.09	Transport, freight, lorry >32 metric ton, euro6 {RER}| market for transport, freight, lorry >32 metric ton, EURO6 | APOS, U	-	-
20	Pasta, representative of european market, from PEF report, at consumer	1	Kg	N1 & N3	From PEFCR results	-	-	-	-	-	-	-	-	-	-	-	-	-	-	-	-	-	-	-	-	-	-	-	-	-	-	-	-	-	-	-	-	-	-	-	-	-	-	-	-	-	-	-	-
21	Pea canned, representative of european market, at consumer	1	Kg	N3	Pea, canned, at plant/RER Mass	Rest of the world	Ecoinvent 3.5	1	Included in dataset	-	-	-	-	-	-	-	-	-	-	-	-	-	Can	Steel hot rolled	201	Included in "lentil, canned, at plant/NL Mass"	-	-	-	-	-	-	-	-	-	-	-	-	-	0.2658	Chilled			Transport, freight, sea, transoceanic ship with reefer, cooling {GLO}| market for | APOS, U			Transport, freight, lorry >32 metric ton, euro6 {RER}| market for transport, freight, lorry >32 metric ton, EURO6 | APOS, U		-
22	Pork meat, representative of european market, at consumer	1	Kg	N1 & N3	Pig meat, fresh, at slaughterhouse/NL Mass	Netherlands	Agri-footprint	1.04	-	-	-	-	-	-	-	-	-	-	-	-	-	-	Plastic tray	LDPE	4	Polyethylene, low density, granulate {RER}| production | APOS, U	Thermoforming of plastic sheets {GLO}| market for | APOS, U	PS	33	Polystyrene, general purpose {RER}| production | APOS, U	Extrusion, plastic film {GLO}| market for | APOS, U	-	-	-	-	-	-	-	-	0.27	Chilled	3901	0.85	Transport, freight, sea, transoceanic ship with reefer, cooling {GLO}| market for | APOS, U	-	-	-	-	-
23	Potato, representative of european market, at consumer	1	Kg	N1 & N3	Potato {RoW}| production | APOS, U	Rest of the world	Ecoinvent 3.5	1.11	0.0726	0.0014	Chilled	14	1.11837	0.00107423	1.70699e-05	0.1	-	-	-	-	-	-	Plastic bag	HDPE	4	Polyethylene, high density, granulate {Europe without Switzerland}| polyethylene, high density, granulate, recycled to generic market for high density PE granulate | APOS, U	Extrusion, plastic film {GLO}| market for | APOS, U	-	-	-	-	-	-	-	-	-	-	-	-	0.24	Ambient	12749	0.86	Transport, freight, sea, transoceanic tanker {GLO}| market for | APOS, U	-	-	-	-	-
24	Prepacked meat (pork based), representative of european market, at consumer	1	Kg	N3	Meatless hybrid, hydrated (wet) wheat/pork, at plant/NL Mass	Netherlands	Agri-footprint	1.05	Included in dataset	-	-	-	-	-	-	-	-	-	-	-	-	-	Multimaterial tray	Cardboard	42	Corrugated board box {RER}| market for corrugated board box | APOS, U	Carton board box production, with offset printing {GLO}| market for | APOS, U	LDPE	28	Polyethylene, low density, granulate {RER}| production | APOS, U	Extrusion, plastic film {GLO}| market for | APOS, U	PET	69	Polyethylene terephthalate, granulate, bottle grade {RER}| production | APOS, U	Thermoforming of plastic sheets {GLO}| market for | APOS, U	PP	8	Polypropylene, granulate {GLO}| market for | APOS, U	Extrusion, plastic film {GLO}| market for | APOS, U	0.2721	Chilled			Transport, freight, sea, transoceanic ship with reefer, cooling {GLO}| market for | APOS, U	-	-	-	-	-
25	Refined rapeseed oil, representative of european market, at consumer	1	Kg	N3	Refined rapeseed oil, from crushing (pressing), at plant/DE Mass	Germany	Agri-footprint	1.01	Included in dataset	-	-	-	-	-	-	-	-	-	-	-	-	-	Plastic bottle	HDPE	200	Polyethylene, high density, granulate {Europe without Switzerland}| polyethylene, high density, granulate, recycled to generic market for high density PE granulate | APOS, U	Thermoforming of plastic sheets {GLO}| market for | APOS, U	-	-	-	-	-	-	-	-	-	-	-	-	0.27	Ambient			Transport, freight, sea, transoceanic tanker {GLO}| market for | APOS, U	-	-	-
26	Refined sunflower oil, representative of european market, at consumer	1	Kg	N1 & N3	Refined sunflower oil, from crushing (pressing) at plant/UA Mass	Ukrania	Agri-footprint	1.01	-	-	-	-	-	-	-	0.1	-	-	-	-	-	-	Bottle	Cardboard	24	Corrugated board box {RER}| market for corrugated board box | APOS, U	Carton board box production, with offset printing {GLO}| market for | APOS, U	PET	43	Polyethylene terephthalate, granulate, bottle grade {RER}| production | APOS, U	Thermoforming of plastic sheets {GLO}| market for | APOS, U	-	-	-	-	-	-	-	-	0.49	Ambient	67326	0.82	Transport, freight, sea, transoceanic tanker {GLO}| market for | APOS, U	-	-	-	-	-
27	Rice, representative of european market, at consumer	1	Kg	N1	Rice {RoW}| production | APOS, U	Rest of the world	Ecoinvent 3.5	1.002	-	-	-	-	-	-	-	-	-	-	-	-	-	-	Paper bag	Paper	15	Paper, melamine impregnated {GLO}| market for | APOS, U	-	-	-	-	-	-	-	-	-	-	-	-	-	0.52	Ambient	125295	0.82	Transport, freight, sea, transoceanic tanker {GLO}| market for | APOS, U	-	-	-	-	-
28	Rye flour, representative of european market, at consumer	1	Kg	N1	Rye flour, from dry milling, at plant/DE Mass	Germany	Agri-footprint	1.002	-	-	-	-	-	-	-	-	-	-	-	-	-	-	Paper bag	Paper	15	Paper, melamine impregnated {GLO}| market for | APOS, U	-	-	-	-	-	-	-	-	-	-	-	-	-	< 20%	-	-	-		-	-	-	-	-
29	Spinach, representative of european market, at consumer	1	Kg	N3	Spinach {GLO}| production | APOS, U	Global	Ecoinvent 3.5	1.11	-	-	Chilled	14	0.616711	0.000592367	9.41296e-06	0.1	-	-	-	-	-	-	Plastic bag	PS	3	Polystyrene, general purpose {RER}| production | APOS, U	Extrusion, plastic film {GLO}| market for | APOS, U	-	-	-	-	-	-	-	-	-	-	-	-	0.3	Chilled			Transport, freight, sea, transoceanic ship with reefer, cooling {GLO}| market for | APOS, U			Transport, freight, lorry >32 metric ton, euro6 {RER}| market for transport, freight, lorry >32 metric ton, EURO6 | APOS, U
30	Strawberry, representative of european market, at consumer	1	Kg	N3	Strawberry {ES}| strawberry production, open field, macro tunnel | APOS, U	Spain	Ecoinvent 3.5	1.11	-	-	Chilled	14	0.616711	0.000592367	9.41296e-06	0.1	-	-	-	-	-	-	Plastic bag	PS	3	Polystyrene, general purpose {RER}| production | APOS, U	Extrusion, plastic film {GLO}| market for | APOS, U	-	-	-	-	-	-	-	-	-	-	-	-	0.43	Chilled			Transport, freight, sea, transoceanic ship with reefer, cooling {GLO}| market for | APOS, U			Transport, freight, lorry >32 metric ton, euro6 {RER}| market for transport, freight, lorry >32 metric ton, EURO6 | APOS, U
31	Sugar, representative of european market, at consumer	1	Kg	N1 & N3	Sugar, from sugar beet {RoW}| beet sugar production | APOS, U	Rest of the world	Ecoinvent 3.5	1.11	-	-	-	-	-	-	-	-	-	-	-	-	-	-	Paper bag	Paper	15	Paper, melamine impregnated {GLO}| market for | APOS, U	-	-	-	-	-	-	-	-	-	-	-	-	-	0.37	Ambient	275396	0.74	Transport, freight, sea, transoceanic tanker {GLO}| market for | APOS, U	1922	0.02	Transport, freight, lorry >32 metric ton, euro6 {RER}| market for transport, freight, lorry >32 metric ton, EURO6 | APOS, U	1922	0.02
32	Tomato, representative of european market, at consumer	1	Kg	N1 & N3	Tomato, fresh grade {GLO}| market for tomato, fresh grade | APOS, U	Global	Ecoinvent 3.5	1.11	-	-	Chilled	14	0.689233	0.000662027	1.05199e-05	0.1	-	-	-	-	-	-	Plastic bag	PS	3	Polystyrene, general purpose {RER}| production | APOS, U	Extrusion, plastic film {GLO}| market for | APOS, U	-	-	-	-	-	-	-	-	-	-	-	-	0.37	Chilled	2580	0.16	Transport, freight, sea, transoceanic ship with reefer, cooling {GLO}| market for | APOS, U	2599	0.67	Transport, freight, lorry >32 metric ton, euro6 {RER}| market for transport, freight, lorry >32 metric ton, EURO6 | APOS, U	-	-
33	Wine, representative of european market, from PEF report, at consumer	1	Kg	N1	From PEFCR results	-	-	-	-	-	-	-	-	-	-	-	-	-	-	-	-	-	-	-	-	-	-	-	-	-	-	-	-	-	-	-	-	-	-	-	-	-	-	-	-	-	-	-	-
[truncated: 72 more columns]

## Sheet: SP2 Int. Distritb
FAOSTAT reference	Representative Food Item	VIA	Country origin	%	Distance (Km)
APPLES	Apples	Sea	ARGENTINA	0.03	12334
APPLES	Apples	Sea	ARGENTINA	0.12	12334
APPLES	Apples	Sea	BRAZIL	0.06	10107
APPLES	Apples	Sea	CHILE	0.2	14266
APPLES	Apples	Sea	NEW ZEALAND	0.12	21205
APPLES	Apples	Road	SERBIA	0.04	1922
APPLES	Apples	Sea	SOUTH AFRICA	0.24	12160
APPLES	Apples	--	OTHER ORIGIN	<20%	--
BANANAS	Bananas	Sea	CAMEROON	0.04	8424
BANANAS	Bananas	Sea	COLOMBIA	0.06	9649
BANANAS	Bananas	Sea	COLOMBIA	0.18	9649
BANANAS	Bananas	Sea	COSTA RICA	0.14	9745
BANANAS	Bananas	Sea	COTE D'IVOIRE	0.05	6811
BANANAS	Bananas	Sea	DOMINICAN REP.	0.06	7089
BANANAS	Bananas	Sea	ECUADOR	0.06	10456
BANANAS	Bananas	Sea	ECUADOR	0.22	10456
BANANAS	Bananas	--	OTHER ORIGIN	<20%	--
CITRUS FRUIT, FRESH OR DRIED	Oranges	Sea	ARGENTINA	0.11	12334
CITRUS FRUIT, FRESH OR DRIED	Oranges	Sea	BRAZIL	0.03	10107
CITRUS FRUIT, FRESH OR DRIED	Oranges	Sea	CHINA	0.04	21742
CITRUS FRUIT, FRESH OR DRIED	Oranges	Sea	EGYPT	0.08	6480
CITRUS FRUIT, FRESH OR DRIED	Oranges	Sea	ISRAEL	0.04	6269
CITRUS FRUIT, FRESH OR DRIED	Oranges	Sea	MEXICO	0.03	12708
CITRUS FRUIT, FRESH OR DRIED	Oranges	Sea	MOROCCO	0.05	2580
CITRUS FRUIT, FRESH OR DRIED	Oranges	Sea	PERU	0.03	13022
CITRUS FRUIT, FRESH OR DRIED	Oranges	Sea	SOUTH AFRICA	0.28	12160
CITRUS FRUIT, FRESH OR DRIED	Oranges	Road	TURKEY	0.09	3479
CITRUS FRUIT, FRESH OR DRIED	Oranges	Sea	URUGUAY	0.03	11926
CITRUS FRUIT, FRESH OR DRIED	Oranges	--	OTHER ORIGIN	<20%	--
FISH	Frozen Cod	Sea	ARGENTINA	0.04	12334
FISH	Frozen Cod	Sea	CHILE	0.01	14266
FISH	Frozen Cod	Sea	CHINA	0.11	21742
FISH	Frozen Cod	Sea	ECUADOR	0.02	10456
FISH	Frozen Cod	Sea	FALKLAND ISL.	0.01	13330
FISH	Frozen Cod	Sea	FAROE ISLANDS	0.03	1369
FISH	Frozen Cod	Sea	GREENLAND	0.02	4667
FISH	Frozen Cod	Sea	ICELAND	0.04	2245
FISH	Frozen Cod	Sea	INDIA	0.03	13535
FISH	Frozen Cod	Sea	MOROCCO	0.03	2580
FISH	Frozen Cod	Sea	NAMIBIA	0.02	10252
FISH	Frozen Cod	Road	NORWAY	0.17	1801
FISH	Frozen Cod	Sea	NORWAY	0.09	1250
FISH	Frozen Cod	Sea	PERU	0.02	13022
FISH	Frozen Cod	Sea	RUSSIAN FED.	0.02	5574
FISH	Frozen Cod	Sea	THAILAND	0.01	16886
FISH	Frozen Cod	Road	TURKEY	0.01	3479
FISH	Frozen Cod	Sea	UNITED STATES	0.04	10521
FISH	Frozen Cod	Sea	VIETNAM	0.06	16948
FISH	Frozen Cod	--	OTHER ORIGIN	<20%	--
GRAPES, FRESH OR DRIED	Grapes	Sea	BRAZIL	0.03	10107
GRAPES, FRESH OR DRIED	Grapes	Sea	CHILE	0.03	14266
GRAPES, FRESH OR DRIED	Grapes	Sea	CHILE	0.14	14266
GRAPES, FRESH OR DRIED	Grapes	Sea	EGYPT	0.04	6480
GRAPES, FRESH OR DRIED	Grapes	Sea	INDIA	0.06	13535
GRAPES, FRESH OR DRIED	Grapes	Sea	PERU	0.04	13022
GRAPES, FRESH OR DRIED	Grapes	Sea	SOUTH AFRICA	0.03	12160
GRAPES, FRESH OR DRIED	Grapes	Sea	SOUTH AFRICA	0.16	12160
GRAPES, FRESH OR DRIED	Grapes	Road	TURKEY	0.03	3479
GRAPES, FRESH OR DRIED	Grapes	Sea	TURKEY	0.2	6307
GRAPES, FRESH OR DRIED	Grapes	Sea	UNITED STATES	0.05	10521
GRAPES, FRESH OR DRIED	Grapes	--	OTHER ORIGIN	<20%	--
LIVE POULTRY	Chicken meat	Road	SWITZERLAND	0.91	684
LIVE POULTRY	Chicken meat	--	OTHER ORIGIN	<20%	--
MAIZE OR CORN	Maize flour	Sea	BRAZIL	0.22	10107
MAIZE OR CORN	Maize flour	Sea	UKRAINE	0.59	6594
MAIZE OR CORN	Maize flour	--	OTHER ORIGIN	<20%	--
MEAT OF BOVINE ANIMALS	Beef	Sea	ARGENTINA	0.25	12334
MEAT OF BOVINE ANIMALS	Beef	Sea	AUSTRALIA	0.13	19600
MEAT OF BOVINE ANIMALS	Beef	Sea	BRAZIL	0.19	10107
MEAT OF BOVINE ANIMALS	Beef	Sea	UNITED STATES	0.13	10521
MEAT OF BOVINE ANIMALS	Beef	Sea	URUGUAY	0.15	11926
MEAT OF BOVINE ANIMALS	Beef	--	OTHER ORIGIN	<20%	--
OIL SEEDS	Oil	Sea	AUSTRALIA	0.09	19600
OIL SEEDS	Oil	Sea	BRAZIL	0.26	10107
OIL SEEDS	Oil	Sea	CANADA	0.08	7253
OIL SEEDS	Oil	Sea	PARAGUAY	0.1	13251
OIL SEEDS	Oil	Sea	UKRAINE	0.11	6594
OIL SEEDS	Oil	Sea	UNITED STATES	0.18	10521
OIL SEEDS	Oil	--	OTHER ORIGIN	<20%	--
ONIONS	Onion	Sea	ARGENTINA	0.03	12334
ONIONS	Onion	Sea	AUSTRALIA	0.09	19600
ONIONS	Onion	Sea	CHILE	0.04	14266
ONIONS	Onion	Sea	CHINA	0.1	21742
ONIONS	Onion	Road	EGYPT	0.03	4587
ONIONS	Onion	Sea	EGYPT	0.16	6480
ONIONS	Onion	Sea	INDIA	0.03	13535
ONIONS	Onion	Sea	NEW ZEALAND	0.23	21205
ONIONS	Onion	Road	TURKEY	0.08	3479
ONIONS	Onion	--	OTHER ORIGIN	<20%	--
POTATOES, FRESH OR CHILLED	Potatoes	Sea	EGYPT	0.39	6480
POTATOES, FRESH OR CHILLED	Potatoes	Sea	ISRAEL	0.47	6269
POTATOES, FRESH OR CHILLED	Potatoes	--	OTHER ORIGIN	<20%	--
RICE	Rice	Sea	CAMBODIA	0.14	16487
RICE	Rice	Sea	EGYPT	0.06	6480
RICE	Rice	Sea	GUYANA	0.04	7583
RICE	Rice	Sea	INDIA	0.04	13535
RICE	Rice	Sea	INDIA	0.2	13535
RICE	Rice	Sea	PAKISTAN	0.08	11394
RICE	Rice	Sea	THAILAND	0.13	16886
RICE	Rice	Sea	UNITED STATES	0.03	10521
RICE	Rice	Sea	URUGUAY	0.05	11926
RICE	Rice	Sea	VIETNAM	0.05	16948
RICE	Rice	--	OTHER ORIGIN	<20%	--
SUGAR	Sugar	Sea	ALGERIA	0.01	2841
SUGAR	Sugar	Sea	BELIZE	0.01	8817
SUGAR	Sugar	Sea	BRAZIL	0.02	10107
SUGAR	Sugar	Sea	BRAZIL	0.01	10107
SUGAR	Sugar	Sea	BRAZIL	0.12	10107
SUGAR	Sugar	Sea	CAMBODIA	0.01	16487
SUGAR	Sugar	Sea	COSTA RICA	0.01	9745
SUGAR	Sugar	Sea	CUBA	0.04	7733
SUGAR	Sugar	Sea	EGYPT	0.04	6480
SUGAR	Sugar	Sea	FIJI	0.02	20663
SUGAR	Sugar	Sea	GUATEMALA	0.01	9024
SUGAR	Sugar	Sea	GUYANA	0.02	7583
SUGAR	Sugar	Sea	INDIA	0.07	13535
SUGAR	Sugar	Sea	JAMAICA	0.01	8004
SUGAR	Sugar	Sea	MALAWI	0.01	13037
SUGAR	Sugar	Sea	MAURITIUS	0.07	13096
SUGAR	Sugar	Sea	MEXICO	0.04	12708
SUGAR	Sugar	Sea	MOZAMBIQUE	0.03	13286
SUGAR	Sugar	Sea	PAKISTAN	0.05	11394
SUGAR	Sugar	Sea	RUSSIAN FED.	0.02	5574
SUGAR	Sugar	Rail	SERBIA	0.02	1922
SUGAR	Sugar	Road	SERBIA	0.02	1922
SUGAR	Sugar	Sea	SUDAN	0.01	7525
SUGAR	Sugar	Sea	SWAZILAND	0.05	13412
SUGAR	Sugar	Sea	UKRAINE	0.01	6594
SUGAR	Sugar	Sea	UNITED STATES	0.02	10521
SUGAR	Sugar	Sea	ZAMBIA	0.02	13508
SUGAR	Sugar	Sea	ZIMBABWE	0.01	13508
SUGAR	Sugar	--	OTHER ORIGIN	<20%	--
TOMATOES, FRESH OR CHILLED	Tomatoes	Road	MOROCCO	0.67	2599
TOMATOES, FRESH OR CHILLED	Tomatoes	Sea	MOROCCO	0.16	2580
TOMATOES, FRESH OR CHILLED	Tomatoes	--	OTHER ORIGIN	<20%	--
Vegetable, others	Carrots	Sea	ISRAEL (GAZA and JERICHO->1994)	0.688093	6269
Vegetable, others	Carrots	Road	TURKEY	0.157054	3479
Vegetable, others	Carrots	--	OTHER ORIGIN	<20%	--
RAPE AND MUSTARD OIL	Rapeseed Oil	Sea	RUSSIAN FEDERATION (RUSSIA)	0.416175	5574
RAPE AND MUSTARD OIL	Rapeseed Oil	Rail	RUSSIAN FEDERATION (RUSSIA)	0.228127	5991
RAPE AND MUSTARD OIL	Rapeseed Oil	Rail	BELARUS (BELORUSSIA)	0.112799	2163
RAPE AND MUSTARD OIL	Rapeseed Oil	Sea	UKRAINE	0.108717	6594
RAPE AND MUSTARD OIL	Rapeseed Oil	--	OTHER ORIGIN	<20%	--
PIGMEAT	Prepacked meal (pork based)	Sea	BRAZIL	0.531456	10107
PIGMEAT	Prepacked meal (pork based)	Sea	THAILAND	0.364066	16886
PIGMEAT	Prepacked meal (pork based)	--	OTHER ORIGIN	<20%	--
VEGETABLE, OTHERS	Spinach	Air	PERU	0.0656578	10486
VEGETABLE, OTHERS	Spinach	Air	INDIA	0.0269401	1353
VEGETABLE, OTHERS	Spinach	Air	KENYA	0.0219717	6153
VEGETABLE, OTHERS	Spinach	Air	DOMINICAN REPUBLIC	0.0140496	7633
VEGETABLE, OTHERS	Spinach	Air	MEXICO	0.0131336	9475
VEGETABLE, OTHERS	Spinach	Road	TURKEY	0.187491	3479
VEGETABLE, OTHERS	Spinach	Road	ISRAEL (GAZA and JERICHO->1994)	0.0814159	4664
VEGETABLE, OTHERS	Spinach	Road	MOROCCO	0.0205146	2599
VEGETABLE, OTHERS	Spinach	Road	JORDAN	0.0184459	4665
VEGETABLE, OTHERS	Spinach	Road	RUSSIAN FEDERATION (RUSSIA)	0.0166584	5574
VEGETABLE, OTHERS	Spinach	Road	SERBIA (EU data from 01/06/05 ex CS)	0.0142206	1922
VEGETABLE, OTHERS	Spinach	Sea	ISRAEL (GAZA and JERICHO->1994)	0.147156	6269
VEGETABLE, OTHERS	Spinach	Sea	SENEGAL	0.0456999	4979
VEGETABLE, OTHERS	Spinach	Sea	SOUTH AFRICA (incl. NA ->1989)	0.0312347	12160
VEGETABLE, OTHERS	Spinach	Sea	EGYPT	0.0261961	6480
VEGETABLE, OTHERS	Spinach	Sea	PERU	0.0248723	13022
VEGETABLE, OTHERS	Spinach	Sea	ARGENTINA	0.0216235	12334
VEGETABLE, OTHERS	Spinach	Sea	MOROCCO	0.019535	2580
VEGETABLE, OTHERS	Spinach	--	OTHER ORIGIN	<20%	--
FRUITS, OTHERS	Strawberries	Sea	NEW ZEALAND	0.477245	21205
FRUITS, OTHERS	Strawberries	Road	TURKEY	0.106507	3479
FRUITS, OTHERS	Strawberries	Road	MOROCCO	0.0551452	2599
FRUITS, OTHERS	Strawberries	Road	MADAGASCAR	0.0349287	8713
FRUITS, OTHERS	Strawberries	Sea	CHILE	0.0319522	14266
FRUITS, OTHERS	Strawberries	Sea	SOUTH AFRICA (incl. NA ->1989)	0.0317867	12160
FRUITS, OTHERS	Strawberries	Sea	COLOMBIA	0.0233292	9649
FRUITS, OTHERS	Strawberries	Air	EGYPT	0.0219391	3190
FRUITS, OTHERS	Strawberries	Air	MEXICO	0.0144288	9475
FRUITS, OTHERS	Strawberries	--	OTHER ORIGIN	<20%	--
PEAS	Peas	Sea	UNITED STATES	0.276143	10521
PEAS	Peas	Sea	INDIA	0.133757	13535
PEAS	Peas	Sea	GHANA	0.0758852	7362
PEAS	Peas	Road	TURKEY	0.0701204	3479
PEAS	Peas	Sea	PHILIPPINES	0.0688826	17901
PEAS	Peas	Sea	NIGERIA	0.047916	8334
PEAS	Peas	Sea	BRAZIL	0.0425049	10107
PEAS	Peas	Sea	TURKEY	0.0379662	6307
PEAS	Peas	Sea	ECUADOR	0.0350425	10456
PEAS	Peas	Sea	VIETNAM (excl. NORTH -> 1976)	0.026696	16948
PEAS	Peas	--	OTHER ORIGIN	<20%	--
PULSES, OTHER AND PRODUCTS	Lentils	Sea	UNITED STATES	0.276143	10521
PULSES, OTHER AND PRODUCTS	Lentils	Sea	INDIA	0.133757	13535
PULSES, OTHER AND PRODUCTS	Lentils	Sea	GHANA	0.0758852	7362
PULSES, OTHER AND PRODUCTS	Lentils	Road	TURKEY	0.0701204	3479
PULSES, OTHER AND PRODUCTS	Lentils	Sea	PHILIPPINES	0.0688826	17901
PULSES, OTHER AND PRODUCTS	Lentils	Sea	NIGERIA	0.047916	8334
PULSES, OTHER AND PRODUCTS	Lentils	Sea	BRAZIL	0.0425049	10107
PULSES, OTHER AND PRODUCTS	Lentils	Sea	TURKEY	0.0379662	6307
PULSES, OTHER AND PRODUCTS	Lentils	Sea	ECUADOR	0.0350425	10456
PULSES, OTHER AND PRODUCTS	Lentils	Sea	VIETNAM (excl. NORTH -> 1976)	0.026696	16948
PULSES, OTHER AND PRODUCTS	Lentils	--	OTHER ORIGIN	<20%	--
WHEAT AND PRODUCTS	Pasta	Sea	CHINA (PEOPLE'S REPUBLIC OF)	0.290875	21742
WHEAT AND PRODUCTS	Pasta	Road	SWITZERLAND (incl. LI->1994)	0.157224	684
WHEAT AND PRODUCTS	Pasta	Sea	THAILAND	0.128789	16886
WHEAT AND PRODUCTS	Pasta	Sea	TURKEY	0.0752937	6307
WHEAT AND PRODUCTS	Pasta	Sea	VIETNAM (excl. NORTH -> 1976)	0.0479907	16948
WHEAT AND PRODUCTS	Pasta	Sea	KOREA, REPUBLIC OF (SOUTH KOREA)	0.0443056	19970
WHEAT AND PRODUCTS	Pasta	Sea	MOROCCO	0.0402542	2580
WHEAT AND PRODUCTS	Pasta	Sea	SINGAPORE	0.0309899	15368
WHEAT AND PRODUCTS	Pasta	--	OTHER ORIGIN	<20%	--
BEVERAGES, FERMENTED	Fruit Juices	Sea	BRAZIL	0.543923	10107
BEVERAGES, FERMENTED	Fruit Juices	Sea	UNITED STATES	0.0802385	10521
BEVERAGES, FERMENTED	Fruit Juices	Sea	COSTA RICA	0.0655895	9766
BEVERAGES, FERMENTED	Fruit Juices	Road	UKRAINE	0.0403677	2489
BEVERAGES, FERMENTED	Fruit Juices	Sea	ISRAEL (GAZA and JERICHO->1994)	0.0300483	6269
BEVERAGES, FERMENTED	Fruit Juices	Sea	THAILAND	0.0292352	16886
BEVERAGES, FERMENTED	Fruit Juices	Sea	MEXICO	0.0252504	12708
BEVERAGES, FERMENTED	Fruit Juices	--	OTHER ORIGIN	<20%	--

## Sheet: Supplementary Material 3
			Functional Unit		Primary Production				International Distribution
#	Hypothetical Food Item (n=149)	Food product	Quantity	Unit	Process	Origin	Dataset	Quantity (kg)	Tª Condition	Mean of transport	km	Dataset
1	Apple, CL, air, at consumer	Apple	1	Kg	Apple {CL}| apple production	Chile	Ecoinvent 3.5	1.11	Chilled	air	14266	Transport, freight, aircraft with reefer, cooling {GLO}| market for
2	Apple, CL, sea, at consumer	Apple	1	Kg	Apple {CL}| apple production	Chile	Ecoinvent 3.5	1.11	Chilled	sea	12210	Transport, freight, sea, transoceanic ship with reefer, cooling {GLO}| market for
3	Apple, CN, lorry, at consumer	Apple	1	Kg	Apple {CN}| apple production	China	Ecoinvent 3.5	1.11	Chilled	road	10162	Transport, freight, lorry >32 metric ton, euro6 {RER}| market for transport, freight, lorry >32 metric ton, EURO6
4	Apple, CN, sea, at consumer	Apple	1	Kg	Apple {CN}| apple production	China	Ecoinvent 3.5	1.11	Chilled	sea	21742	Transport, freight, sea, transoceanic ship with reefer, cooling {GLO}| market for
5	Apple, IT, at consumer	Apple	1	Kg	Apple {IT}| apple production	Italy	Ecoinvent 3.5	1.11	n/a	n/a	n/a	n/a
6	Apple, US, air, at consumer	Apple	1	Kg	Apple {US}| apple production	United States	Ecoinvent 3.5	1.11	Chilled	air	7911	Transport, freight, aircraft with reefer, cooling {GLO}| market for
7	Apple, US, sea, at consumer	Apple	1	Kg	Apple {US}| apple production	United States	Ecoinvent 3.5	1.11	Chilled	sea	10521	Transport, freight, sea, transoceanic ship with reefer, cooling {GLO}| market for
8	Apricot, ES, at consumer	Apricot	1	Kg	Apricot {ES}| apricot production	Spain	Ecoinvent 3.5	1.11	n/a	n/a	n/a	n/a
9	Apricot, FR, at consumer	Apricot	1	Kg	Apricot {FR}| apricot production	France	Ecoinvent 3.5	1.11	n/a	n/a	n/a	n/a
10	Apricot, IT, at consumer	Apricot	1	Kg	Apricot {IT}| apricot production	Italy	Ecoinvent 3.5	1.11	n/a	n/a	n/a	n/a
11	Apricot, TR, lorry, at consumer	Apricot	1	Kg	Apricot {TR}| apricot production	Turkey	Ecoinvent 3.5	1.11	Chilled	road	3479	Transport, freight, lorry >32 metric ton, euro6 {RER}| market for transport, freight, lorry >32 metric ton, EURO6
12	Apricot, TR, sea, at consumer	Apricot	1	Kg	Apricot {TR}| apricot production	Turkey	Ecoinvent 3.5	1.11	Chilled	sea	6307	Transport, freight, sea, transoceanic ship with reefer, cooling {GLO}| market for
13	Banana, CO, air, at consumer	Banana	1	Kg	Banana {CO}| banana production	Colombia	Ecoinvent 3.5	1.11	Chilled	air	9093	Transport, freight, aircraft with reefer, cooling {GLO}| market for
14	Banana, CO, sea, at consumer	Banana	1	Kg	Banana {CO}| banana production	Colombia	Ecoinvent 3.5	1.11	Chilled	sea	9649	Transport, freight, sea, transoceanic ship with reefer, cooling {GLO}| market for
15	Banana, CR, air, at consumer	Banana	1	Kg	Banana {CR}| banana production	Costa Rica	Ecoinvent 3.5	1.11	Chilled	air	9357	Transport, freight, aircraft with reefer, cooling {GLO}| market for
16	Banana, CR, sea, at consumer	Banana	1	Kg	Banana {CR}| banana production	Costa Rica	Ecoinvent 3.5	1.11	Chilled	sea	9745	Transport, freight, sea, transoceanic ship with reefer, cooling {GLO}| market for
17	Banana, EC, air, at consumer	Banana	1	Kg	Banana {EC}| banana production	Ecuador	Ecoinvent 3.5	1.11	Chilled	air	9974	Transport, freight, aircraft with reefer, cooling {GLO}| market for
18	Banana, EC, sea, at consumer	Banana	1	Kg	Banana {EC}| banana production	Ecuador	Ecoinvent 3.5	1.11	Chilled	sea	10456	Transport, freight, sea, transoceanic ship with reefer, cooling {GLO}| market for
19	Banana, IN, air, at consumer	Banana	1	Kg	Banana {IN}| banana production	India	Ecoinvent 3.5	1.11	Chilled	air	6839	Transport, freight, aircraft with reefer, cooling {GLO}| market for
20	Banana, IN, sea, at consumer	Banana	1	Kg	Banana {IN}| banana production	India	Ecoinvent 3.5	1.11	Chilled	sea	13535	Transport, freight, sea, transoceanic ship with reefer, cooling {GLO}| market for
21	Beef, from beef cattle, IE, at consumer	Beef	1	Kg	Beef meat, fresh, from beef cattle, at slaughterhouse, PEF compliant/IE Economic/Mass	Ireland	Agrifootprint	1.04	n/a	n/a	n/a	n/a
22	Beef, from dairy cattle, NL, at consumer	Beef	1	Kg	Beef meat, fresh, from dairy cattle, at slaughterhouse, PEF compliant/NL Economic/Mass	Netherlands	Agrifootprint	1.04	n/a	n/a	n/a	n/a
23	Carrot, CN, air, at consumer	Carrot	1	Kg	Carrot {CN}| carrot production	China	Ecoinvent 3.5	1.11111	Chilled	air	7333	Transport, freight, aircraft with reefer, cooling {GLO}| market for
24	Carrot, CN, lorry, at consumer	Carrot	1	Kg	Carrot {CN}| carrot production	China	Ecoinvent 3.5	1.11111	Chilled	road	10162	Transport, freight, lorry >32 metric ton, euro6 {RER}| market for transport, freight, lorry >32 metric ton, EURO6
25	Carrot, CN, sea, at consumer	Carrot	1	Kg	Carrot {CN}| carrot production	China	Ecoinvent 3.5	1.11111	Chilled	sea	21742	Transport, freight, sea, transoceanic ship with reefer, cooling {GLO}| market for
26	Carrot, IL, air, at consumer	Carrot	1	Kg	Carrot {IL}| carrot production	Israel	Ecoinvent 3.5	1.11111	Chilled	air	2.94	Transport, freight, aircraft with reefer, cooling {GLO}| market for
27	Carrot, IL, lorry, at consumer	Carrot	1	Kg	Carrot {IL}| carrot production	Israel	Ecoinvent 3.5	1.11111	Chilled	road	4663	Transport, freight, lorry >32 metric ton, euro6 {RER}| market for transport, freight, lorry >32 metric ton, EURO6
28	Carrot, IL, sea, at consumer	Carrot	1	Kg	Carrot {IL}| carrot production	Israel	Ecoinvent 3.5	1.11111	Chilled	sea	6269	Transport, freight, sea, transoceanic ship with reefer, cooling {GLO}| market for
29	Carrot, NL, at consumer	Carrot	1	Kg	Carrot {CN}| carrot production	Netherlands	Ecoinvent 3.5	1.11111	n/a	n/a	n/a	n/a
30	Chicken meat, broilers, NL, at consumer	Chicken	1	Kg	Broilers, for slaughter, at farm/NL Mass	Netherlands	Agrifootprint	1.04167	n/a	n/a	n/a	n/a
31	Chicken meat, laying hens, NL, at consumer	Chicken	1	Kg	Laying hens >17 weeks, for slaughter, at farm/NL Mass	Netherlands	Agrifootprint	1.04167	n/a	n/a	n/a	n/a
32	Chicken meat, parent >20w, NL, at consumer	Chicken	1	Kg	Broiler parents >20 weeks, for slaughter, at farm/NL Mass	Netherlands	Agrifootprint	1.04167	n/a	n/a	n/a	n/a
33	Eggs, > 17 w, NL, at consumer	Eggs	1	Kg	Consumption eggs, laying hens >17 weeks, at farm/NL Mass	Netherlands	Agrifootprint	1.0101	n/a	n/a	n/a	n/a
34	Eggs, > 20 w, NL, at consumer	Eggs	1	Kg	Consumption eggs, broiler parents >20 weeks, at farm/NL Mass	Netherlands	Agrifootprint	1.0101	n/a	n/a	n/a	n/a
35	Lettuce, field, at consumer	Lettuce	1	Kg	Lettuce {GLO}| 361 production	Global	Ecoinvent 3.5	1.11111	n/a	n/a	n/a	n/a
36	Lettuce, green house, at consumer	Lettuce	1	Kg	Lettuce {GLO}| 360 production	Global	Ecoinvent 3.5	1.11111	n/a	n/a	n/a	n/a
37	Lettuce, iceberg, at consumer	Lettuce	1	Kg	Iceberg lettuce {GLO}| production	Global	Ecoinvent 3.5	1.11111	n/a	n/a	n/a	n/a
38	Onion, CN, air, at consumer	Onion	1	Kg	Onion {CN}| onion production	China	Ecoinvent 3.5	1.11111	Chilled	air	7333	Transport, freight, aircraft with reefer, cooling {GLO}| market for
39	Onion, CN, sea, at consumer	Onion	1	Kg	Onion {CN}| onion production	China	Ecoinvent 3.5	1.11111	Chilled	sea	21742	Transport, freight, sea, transoceanic ship with reefer, cooling {GLO}| market for
40	Onion, IN, air, at consumer	Onion	1	Kg	Onion {IN}| onion production	India	Ecoinvent 3.5	1.11111	Chilled	air	6839	Transport, freight, aircraft with reefer, cooling {GLO}| market for
41	Onion, IN, lorry, at consumer	Onion	1	Kg	Onion {IN}| onion production	India	Ecoinvent 3.5	1.11111	Chilled	road	9266	Transport, freight, lorry >32 metric ton, euro6 {RER}| market for transport, freight, lorry >32 metric ton, EURO6
42	Onion, IN, sea, at consumer	Onion	1	Kg	Onion {IN}| onion production	India	Ecoinvent 3.5	1.11111	Chilled	sea	13535	Transport, freight, sea, transoceanic ship with reefer, cooling {GLO}| market for
43	Onion, NL, at consumer	Onion	1	Kg	Onion {NL}| onion production	Netherlands	Ecoinvent 3.5	1.11111	n/a	n/a	n/a	n/a
44	Onion, NZ, air, at consumer	Onion	1	Kg	Onion {NZ}| onion production	New Zeland	Ecoinvent 3.5	1.11111	n/a	n/a	n/a	n/a
45	Onion, NZ, sea, at consumer	Onion	1	Kg	Onion {NZ}| onion production	New Zeland	Ecoinvent 3.5	1.11111	n/a	n/a	n/a	n/a
46	Orange, ES, at consumer	Orange	1	Kg	Orange, fresh grade {ES}| orange production, fresh grade	Spain	Ecoinvent 3.5	1.11111	n/a	n/a	n/a	n/a
47	Orange, US, sea, at consumer	Orange	1	Kg	Orange, fresh grade {US}| orange production, fresh grade	United States	Ecoinvent 3.5	1.11111	Chilled	sea	10521	Transport, freight, sea, transoceanic ship with reefer, cooling {GLO}| market for
48	Orange, ZA, air, at consumer	Orange	1	Kg	Orange, fresh grade {ZA}| orange production, fresh grade	South Africa	Ecoinvent 3.5	1.11111	Chilled	air	8916	Transport, freight, aircraft with reefer, cooling {GLO}| market for
49	Orange, ZA, lorry, at consumer	Orange	1	Kg	Orange, fresh grade {ZA}| orange production, fresh grade	South Africa	Ecoinvent 3.5	1.11111	Chilled	road	12927	Transport, freight, lorry >32 metric ton, euro6 {RER}| market for transport, freight, lorry >32 metric ton, EURO6
50	Orange, ZA, sea, at consumer	Orange	1	Kg	Orange, fresh grade {ZA}| orange production, fresh grade	South Africa	Ecoinvent 3.5	1.11111	Chilled	sea	12160	Transport, freight, sea, transoceanic ship with reefer, cooling {GLO}| market for
51	Orange, ZA, train, at consumer	Orange	1	Kg	Orange, fresh grade {ZA}| orange production, fresh grade	South Africa	Ecoinvent 3.5	1.11111	Chilled	rail	12927	Transport, freight, train with reefer, cooling {GLO}| market for
52	Pea canned, AU, air, at consumer	Pea canned	1	Kg	Pea, canned, at plant, AU Mass	Australia	Ecoinvent 3.5	1.11111	Ambient	air	14500	Transport, freight, aircraft with reefer, cooling {GLO}| market for
53	Pea canned, AU, sea, at consumer	Pea canned	1	Kg	Pea, canned, at plant, AU Mass	Australia	Agrifootprint	1	Ambient	sea	19600	Transport, freight, sea, transoceanic tanker {GLO}| market for
54	Pea canned, CN, air, at consumer	Pea canned	1	Kg	Pea, canned, at plant, CN Mass	China	Agrifootprint	1	Ambient	air	7333	Transport, freight, aircraft with reefer, cooling {GLO}| market for
55	Pea canned, CN, lorry, at consumer	Pea canned	1	Kg	Pea, canned, at plant, CN Mass	China	Agrifootprint	1	Ambient	road	10162	Transport, freight, lorry >32 metric ton, euro6 {RER}| market for transport, freight, lorry >32 metric ton, EURO6
56	Pea canned, CN, sea, at consumer	Pea canned	1	Kg	Pea, canned, at plant, CN Mass	China	Agrifootprint	1	Ambient	sea	21742	Transport, freight, sea, transoceanic tanker {GLO}| market for
57	Pea canned, CZ, at consumer	Pea canned	1	Kg	Pea, canned, at plant, CZ Mass	Czeck Republic	Agrifootprint	1	n/a	n/a	n/a	n/a
58	Pea canned, DE, at consumer	Pea canned	1	Kg	Pea, canned, at plant, DE Mass	Germany	Agrifootprint	1	n/a	n/a	n/a	n/a
59	Pea canned, ES, at consumer	Pea canned	1	Kg	Pea, canned, at plant, ES Mass	Spain	Agrifootprint	1	n/a	n/a	n/a	n/a
60	Pea canned, FR, at consumer	Pea canned	1	Kg	Pea, canned, at plant, FR Mass	France	Agrifootprint	1	n/a	n/a	n/a	n/a
61	Pea canned, IT, at consumer	Pea canned	1	Kg	Pea, canned, at plant, IT Mass	Italy	Agrifootprint	1	n/a	n/a	n/a	n/a
62	Pea canned, RO, at consumer	Pea canned	1	Kg	Pea, canned, at plant, RO Mass	Romania	Agrifootprint	1	n/a	n/a	n/a	n/a
63	Pea canned, SE, at consumer	Pea canned	1	Kg	Pea, canned, at plant, SE Mass	Sweeden	Agrifootprint	1	n/a	n/a	n/a	n/a
64	Pea canned, UK, at consumer	Pea canned	1	Kg	Pea, canned, at plant, UK Mass	United Kingdom	Agrifootprint	1	n/a	n/a	n/a	n/a
65	Pig meat, CA-QC, air, at consumer	Pig meat	1	Kg	Swine for slaughtering, live weight {CA-QC}| swine production	Canada	Ecoinvent 3.5	1.04167	Chilled	air	6810	Transport, freight, aircraft with reefer, cooling {GLO}| market for
66	Pig meat, CA-QC, sea, at consumer	Pig meat	1	Kg	Swine for slaughtering, live weight {CA-QC}| swine production	Canada	Ecoinvent 3.5	1.04167	Chilled	sea	7253	Transport, freight, sea, transoceanic ship with reefer, cooling {GLO}| market for
67	Pig meat, HumVi, NL, at consumer	Pig meat	1	Kg	Sow to slaughter, sow-piglet system, with HumVi at farm/NL Mass	Netherlands	Agrifootprint	1.04167	n/a	n/a	n/a	n/a
68	Pig meat, NL, at consumer	Pig meat	1	Kg	Sow to slaughter, sow-piglet system, at farm/NL Mass	Netherlands	Agrifootprint	1.04167	n/a	n/a	n/a	n/a
69	Potato, CA-QC, air, at consumer	Potato	1	Kg	Potato {CA-QC}| production	Canada	Ecoinvent 3.5	1.11111	Chilled	air	6810	Transport, freight, aircraft with reefer, cooling {GLO}| market for
70	Potato, CA-QC, sea, at consumer	Potato	1	Kg	Potato {CA-QC}| production	Canada	Ecoinvent 3.5	1.11111	Chilled	sea	7253	Transport, freight, sea, transoceanic ship with reefer, cooling {GLO}| market for
71	Potato, CN, lorry, at consumer	Potato	1	Kg	Potato {CN}| potato production	China	Ecoinvent 3.5	1.11111	Chilled	road	10162	Transport, freight, lorry >32 metric ton, euro6 {RER}| market for transport, freight, lorry >32 metric ton, EURO6
72	Potato, CN, sea, at consumer	Potato	1	Kg	Potato {CN}| potato production	China	Ecoinvent 3.5	1.11111	Chilled	sea	21742	Transport, freight, sea, transoceanic ship with reefer, cooling {GLO}| market for
73	Potato, IN, sea, at consumer	Potato	1	Kg	Potato {IN}| potato production	India	Ecoinvent 3.5	1.11111	Chilled	sea	13535	Transport, freight, sea, transoceanic ship with reefer, cooling {GLO}| market for
74	Potato, integrated, CH, at consumer	Potato	1	Kg	Potato, Swiss integrated production {CH}| potato production, Swiss integrated production, intensive	Switcherland	Ecoinvent 3.5	1.11111	n/a	n/a	n/a	n/a
75	Potato, organic, CH, at consumer	Potato	1	Kg	Potato, organic {CH}| production	Switcherland	Ecoinvent 3.5	1.11111	n/a	n/a	n/a	n/a
76	Potato, RU, lorry, at consumer	Potato	1	Kg	Potato {RU}| potato production	Russian Federation	Ecoinvent 3.5	1.11111	Chilled	road	2843	Transport, freight, lorry >32 metric ton, euro6 {RER}| market for transport, freight, lorry >32 metric ton, EURO6
77	Potato, UA, lorry, at consumer	Potato	1	Kg	Potato {UA}| potato production	Ukrania	Ecoinvent 3.5	1.11111	Chilled	road	2489	Transport, freight, lorry >32 metric ton, euro6 {RER}| market for transport, freight, lorry >32 metric ton, EURO6
78	Potato, US, air, at consumer	Potato	1	Kg	Potato {CN}| potato production	United States	Ecoinvent 3.5	1.11111	Chilled	air	7911	Transport, freight, aircraft with reefer, cooling {GLO}| market for
79	Potato, US, sea, at consumer	Potato	1	Kg	Potato {CN}| potato production	United States	Ecoinvent 3.5	1.11111	Chilled	sea	10521	Transport, freight, sea, transoceanic ship with reefer, cooling {GLO}| market for
80	Refined rapeseed oil, BE, pressing, at consumer	Refined rapeseed oil	1	Kg	Refined rapeseed oil, from crushing (pressing), at plant/BE Mass	Belgium	Agrifootprint	1.001	n/a	n/a	n/a	n/a
81	Refined rapeseed oil, BE, solvent, at consumer	Refined rapeseed oil	1	Kg	Refined rapeseed oil, from crushing (solvent), at plant/BE Mass	Belgium	Agrifootprint	1.001	n/a	n/a	n/a	n/a
82	Refined rapeseed oil, DE, pressing, at consumer	Refined rapeseed oil	1	Kg	Refined rapeseed oil, from crushing (pressing), at plant/DE Mass	Germany	Agrifootprint	1.001	n/a	n/a	n/a	n/a
83	Refined rapeseed oil, DE, solvent, at consumer	Refined rapeseed oil	1	Kg	Refined rapeseed oil, from crushing (solvent), at plant/DE Mass	Germany	Agrifootprint	1.001	n/a	n/a	n/a	n/a
84	Refined rapeseed oil, NL, pressing, at consumer	Refined rapeseed oil	1	Kg	Refined rapeseed oil, from crushing (pressing), at plant/NL Mass	Netherlands	Agrifootprint	1.001	n/a	n/a	n/a	n/a
85	Refined rapeseed oil, NL, solvent, at consumer	Refined rapeseed oil	1	Kg	Refined rapeseed oil, from crushing (solvent), at plant/NL Mass	Netherlands	Agrifootprint	1.001	n/a	n/a	n/a	n/a
86	Refined rapeseed oil, US, air, solvent, at consumer	Refined rapeseed oil	1	Kg	Refined rapeseed oil, from crushing (pressing), at plant/US Mass	United States	Agrifootprint	1.001	Ambient	air	7911	Transport, freight, aircraft {GLO}| market for
87	Refined rapeseed oil, US, sea, solvent, at consumer	Refined rapeseed oil	1	Kg	Refined rapeseed oil, from crushing (solvent), at plant/US Mass	United States	Agrifootprint	1.001	Ambient	sea	10521	Transport, freight, sea, transoceanic ship with reefer, cooling {GLO}| market for
88	Refined sunflower oil, AR, air, pressing, at consumer	Refined sunflower oil	1	Kg	Refined sunflower oil, from crushing (pressing) at plant/AR Mass	Argentina	Agrifootprint	1.001	Ambient	air	12053	Transport, freight, aircraft {GLO}| market for
89	Refined sunflower oil, AR, air, solvent, at consumer	Refined sunflower oil	1	Kg	Refined sunflower oil, from crushing (solvent) at plant/AR Mass	Argentina	Agrifootprint	1.001	Ambient	air	12053	Transport, freight, aircraft {GLO}| market for
90	Refined sunflower oil, AR, sea, pressing, at consumer	Refined sunflower oil	1	Kg	Refined sunflower oil, from crushing (pressing) at plant/AR Mass	Argentina	Agrifootprint	1.001	Ambient	sea	12334	Transport, freight, sea, transoceanic tanker {GLO}| market for
91	Refined sunflower oil, AR, sea, solvent, at consumer	Refined sunflower oil	1	Kg	Refined sunflower oil, from crushing (solvent) at plant/AR Mass	Argentina	Agrifootprint	1.001	Ambient	sea	12334	Transport, freight, sea, transoceanic tanker {GLO}| market for
92	Refined sunflower oil, CN, sea, pressing, at consumer	Refined sunflower oil	1	Kg	Refined sunflower oil, from crushing (pressing) at plant/CN Mass	China	Agrifootprint	1.001	Ambient	sea	21742	Transport, freight, sea, transoceanic tanker {GLO}| market for
93	Refined sunflower oil, CN, sea, solvent, at consumer	Refined sunflower oil	1	Kg	Refined sunflower oil, from crushing (solvent) at plant/CN Mass	China	Agrifootprint	1.001	Ambient	sea	21742	Transport, freight, sea, transoceanic tanker {GLO}| market for
94	Refined sunflower oil, UA, lorry, pressing, at consumer	Refined sunflower oil	1	Kg	Refined sunflower oil, from crushing (pressing) at plant/UA Mass	Ukrania	Agrifootprint	1.001	Ambient	road	2489	Transport, freight, lorry >32 metric ton, euro6 {RER}| market for transport, freight, lorry >32 metric ton, EURO6
95	Refined sunflower oil, UA, lorry, solvent, at consumer	Refined sunflower oil	1	Kg	Refined sunflower oil, from crushing (solvent) at plant/UA Mass	Ukrania	Agrifootprint	1.001	Ambient	road	2489	Transport, freight, lorry >32 metric ton, euro6 {RER}| market for transport, freight, lorry >32 metric ton, EURO6
96	Refined sunflower oil, UA, sea, pressing, at consumer	Refined sunflower oil	1	Kg	Refined sunflower oil, from crushing (pressing) at plant/UA Mass	Ukrania	Agrifootprint	1.001	Ambient	sea	6594	Transport, freight, sea, transoceanic tanker {GLO}| market for
97	Refined sunflower oil, UA, sea, solvent, at consumer	Refined sunflower oil	1	Kg	Refined sunflower oil, from crushing (solvent) at plant/UA Mass	Ukrania	Agrifootprint	1.001	Ambient	sea	6594	Transport, freight, sea, transoceanic tanker {GLO}| market for
98	Refined sunflower oil, UA, train, pressing, at consumer	Refined sunflower oil	1	Kg	Refined sunflower oil, from crushing (pressing) at plant/UA Mass	Ukrania	Agrifootprint	1.001	Ambient	rail	2498	Transport, freight train {GLO}| market group for
99	Refined sunflower oil, UA, train, solvent, at consumer	Refined sunflower oil	1	Kg	Refined sunflower oil, from crushing (solvent) at plant/UA Mass	Ukrania	Agrifootprint	1.001	Ambient	rail	2498	Transport, freight train {GLO}| market group for
100	Rice, CN, parboiled, lorry, at consumer	Rice	1	Kg	White rice, from dry milling, parboiled, at plant/CN Mass	China	Agrifootprint	1.002	Ambient	road	10162	Transport, freight, lorry >32 metric ton, euro6 {RER}| market for transport, freight, lorry >32 metric ton, EURO6
101	Rice, CN, parboiled, sea, at consumer	Rice	1	Kg	White rice, from dry milling, parboiled, at plant/CN Mass	China	Agrifootprint	1.002	Ambient	sea	21742	Transport, freight, sea, transoceanic tanker {GLO}| market for
102	Rice, CN, raw, lorry, at consumer	Rice	1	Kg	White rice, from dry milling, raw, at plant/CN Mass	China	Agrifootprint	1.002	Ambient	road	10162	Transport, freight, lorry >32 metric ton, euro6 {RER}| market for transport, freight, lorry >32 metric ton, EURO6
103	Rice, CN, raw, sea, at consumer	Rice	1	Kg	White rice, from dry milling, raw, at plant/CN Mass	China	Agrifootprint	1.002	Ambient	sea	21742	Transport, freight, sea, transoceanic tanker {GLO}| market for
104	Rice, CN, road, at consumer	Rice	1	Kg	White rice, from dry milling, at plant/CN Mass	China	Agrifootprint	1.002	Ambient	road	10162	Transport, freight, lorry >32 metric ton, euro6 {RER}| market for transport, freight, lorry >32 metric ton, EURO6
105	Rice, CN, sea, at consumer	Rice	1	Kg	White rice, from dry milling, at plant/CN Mass	China	Agrifootprint	1.002		sea	21742	Transport, freight, sea, transoceanic tanker {GLO}| market for
106	Strawberry, CH, lorry, heated greenhouse, at consumer	Strawberry	1	Kg	Strawberry {CH}| strawberry production, in heated greenhouse	Switcherland	Ecoinvent 3.5	1.11111	n/a	n/a	n/a	n/a
107	Strawberry, CH, lorry, unheated greenhouse, at consumer	Strawberry	1	Kg	Strawberry {CH}| strawberry production, in unheated greenhouse	Switcherland	Ecoinvent 3.5	1.11111	n/a	n/a	n/a	n/a
108	Strawberry, ES, macro tunnel, at consumer	Strawberry	1	Kg	Strawberry {ES}| strawberry production, open field, macro tunnel	Spain	Ecoinvent 3.5	1.11111	n/a	n/a	n/a	n/a
109	Strawberry, US, air, macro tunnel, at consumer	Strawberry	1	Kg	Strawberry {US}| strawberry production, open field, macro tunnel	United States	Ecoinvent 3.5	1.11111	Chilled	air	7911	Transport, freight, aircraft with reefer, cooling {GLO}| market for
110	Strawberry, US, sea, macro tunnel, at consumer	Strawberry	1	Kg	Strawberry {US}| strawberry production, open field, macro tunnel	United States	Ecoinvent 3.5	1.11111	Chilled	sea	10521	Transport, freight, sea, transoceanic ship with reefer, cooling {GLO}| market for
111	Sugar, from sugar beet, BE, at consumer	Sugar, from sugar beet	1	Kg	Sugar, from sugar beet, from sugar production, at plant/BE Mass	Belgium	Agrifootprint	1.11111	n/a	n/a	n/a	n/a
112	Sugar, from sugar beet, DE, at consumer	Sugar, from sugar beet	1	Kg	Sugar, from sugar beet, from sugar production, at plant/DE Mass	Germany	Agrifootprint	1.11111	n/a	n/a	n/a	n/a
113	Sugar, from sugar beet, ES, at consumer	Sugar, from sugar beet	1	Kg	Sugar, from sugar beet, from sugar production, at plant/ES Mass	Spain	Agrifootprint	1.11111	n/a	n/a	n/a	n/a
114	Sugar, from sugar beet, FR, at consumer	Sugar, from sugar beet	1	Kg	Sugar, from sugar beet, from sugar production, at plant/FR Mass	France	Agrifootprint	1.11111	n/a	n/a	n/a	n/a
115	Sugar, from sugar beet, IT, at consumer	Sugar, from sugar beet	1	Kg	Sugar, from sugar beet, from sugar production, at plant/IT Mass	Italy	Agrifootprint	1.11111	n/a	n/a	n/a	n/a
116	Sugar, from sugar beet, NL, at consumer	Sugar, from sugar beet	1	Kg	Sugar, from sugar beet, from sugar production, at plant/NL Mass	Netherlands	Agrifootprint	1.11111	n/a	n/a	n/a	n/a
117	Sugar, from sugar beet, PL, at consumer	Sugar, from sugar beet	1	Kg	Sugar, from sugar beet, from sugar production, at plant/PL Mass	Poland	Agrifootprint	1.11111	n/a	n/a	n/a	n/a
118	Sugar, from sugar beet, UK, at consumer	Sugar, from sugar beet	1	Kg	Sugar, from sugar beet, from sugar production, at plant/UK Mass	United Kingdom	Agrifootprint	1.11111	n/a	n/a	n/a	n/a
119	Sugar, from sugar cane, AU, air, at consumer	Sugar, from sugar cane	1	Kg	Sugar, from sugar cane, from sugar production, at plant/AU Mass	Australia	Agrifootprint	1.11111	Ambient	air	14500	Transport, freight, aircraft {GLO}| market for
120	Sugar, from sugar cane, AU, sea, at consumer	Sugar, from sugar cane	1	Kg	Sugar, from sugar cane, from sugar production, at plant/AU Mass	Australia	Agrifootprint	1.11111	Ambient	sea	19600	Transport, freight, sea, transoceanic tanker {GLO}| market for
121	Sugar, from sugar cane, BR, air, at consumer	Sugar, from sugar cane	1	Kg	Sugar, from sugar cane, from sugar production, at plant/BR Mass	Brazil	Agrifootprint	1.11111	Ambient	air	8947	Transport, freight, aircraft {GLO}| market for
122	Sugar, from sugar cane, BR, sea, at consumer	Sugar, from sugar cane	1	Kg	Sugar, from sugar cane, from sugar production, at plant/BR Mass	Brazil	Agrifootprint	1.11111	Ambient	sea	10107	Transport, freight, sea, transoceanic tanker {GLO}| market for
123	Sugar, from sugar cane, IN, air, at consumer	Sugar, from sugar cane	1	Kg	Sugar, from sugar cane, from sugar production, at plant/IN Mass	India	Agrifootprint	1.11111	Ambient	air	6839	Transport, freight, aircraft {GLO}| market for
124	Sugar, from sugar cane, IN, sea, at consumer	Sugar, from sugar cane	1	Kg	Sugar, from sugar cane, from sugar production, at plant/IN Mass	India	Agrifootprint	1.11111	Ambient	sea	13535	Transport, freight, sea, transoceanic tanker {GLO}| market for
125	Sugar, from sugar cane, PK, air, at consumer	Sugar, from sugar cane	1	Kg	Sugar, from sugar cane, from sugar production, at plant/PK Mass	Pakistan	Agrifootprint	1.11111	Ambient	air	5360	Transport, freight, aircraft {GLO}| market for
126	Sugar, from sugar cane, PK, lorry, at consumer	Sugar, from sugar cane	1	Kg	Sugar, from sugar cane, from sugar production, at plant/PK Mass	Pakistan	Agrifootprint	1.11111	Ambient	road	7812	Transport, freight, lorry >32 metric ton, euro6 {RER}| market for transport, freight, lorry >32 metric ton, EURO6
127	Sugar, from sugar cane, PK, sea, at consumer	Sugar, from sugar cane	1	Kg	Sugar, from sugar cane, from sugar production, at plant/PK Mass	Pakistan	Agrifootprint	1.11111	Ambient	sea	11394	Transport, freight, sea, transoceanic tanker {GLO}| market for
128	Sugar, from sugar cane, SD, air, at consumer	Sugar, from sugar cane	1	Kg	Sugar, from sugar cane, from sugar production, at plant/SD Mass	Sudan	Agrifootprint	1.11111	Ambient	air	4552	Transport, freight, aircraft {GLO}| market for
129	Sugar, from sugar cane, SD, sea, at consumer	Sugar, from sugar cane	1	Kg	Sugar, from sugar cane, from sugar production, at plant/SD Mass	Sudan	Agrifootprint	1.11111	Ambient	sea	7525	Transport, freight, sea, transoceanic tanker {GLO}| market for
130	Sugar, from sugar cane, US, air, at consumer	Sugar, from sugar cane	1	Kg	Sugar, from sugar cane, from sugar production, at plant/US Mass	United States	Agrifootprint	1.11111	Ambient	air	7911	Transport, freight, aircraft {GLO}| market for
131	Sugar, from sugar cane, US, sea, at consumer	Sugar, from sugar cane	1	Kg	Sugar, from sugar cane, from sugar production, at plant/US Mass	United States	Agrifootprint	1.11111	Ambient	sea	10521	Transport, freight, sea, transoceanic tanker {GLO}| market for
132	Tofu, AR, air, at consumer	Tofu	1	Kg	Tofu {AR}, production	Argentina	Ecoinvent 3.5	1	Chilled	air	14500	Transport, freight, aircraft with reefer, cooling {GLO}| market for
133	Tofu, AR, sea, at consumer	Tofu	1	Kg	Tofu {AR}, production	Argentina	Ecoinvent 3.5	1	Chilled	sea	12334	Transport, freight, sea, transoceanic ship with reefer, cooling {GLO}| market for
134	Tofu, BR, air, at consumer	Tofu	1	Kg	Tofu {BR}, production	Brazil	Ecoinvent 3.5	1	Chilled	air	8947	Transport, freight, aircraft with reefer, cooling {GLO}| market for
135	Tofu, BR, sea, at consumer	Tofu	1	Kg	Tofu {BR}, production	Brazil	Ecoinvent 3.5	1	Chilled	sea	10107	Transport, freight, sea, transoceanic ship with reefer, cooling {GLO}| market for
136	Tofu, DE, at consumer	Tofu	1	Kg	Tofu {DE}, production	Germany	Ecoinvent 3.5	1	n/a	n/a	n/a	n/a
137	Tofu, ES, at consumer	Tofu	1	Kg	Tofu {DE}, production	Spain	Ecoinvent 3.5	1	n/a	n/a	n/a	n/a
138	Tofu, FR, at consumer	Tofu	1	Kg	Tofu {FR}, production	France	Ecoinvent 3.5	1	n/a	n/a	n/a	n/a
139	Tofu, IT, at consumer	Tofu	1	Kg	Tofu {IT}, production	Italy	Ecoinvent 3.5	1	n/a	n/a	n/a	n/a
140	Tofu, NL, at consumer	Tofu	1	Kg	Tofu {NL}, production	Netherlands	Ecoinvent 3.5	1	n/a	n/a	n/a	n/a
141	Tofu, organic, US, air, at consumer	Tofu	1	Kg	Tofu organic {US}, production	United States	Ecoinvent 3.5	1	Chilled	air	7911	Transport, freight, aircraft with reefer, cooling {GLO}| market for
142	Tofu, organic, US, sea, at consumer	Tofu	1	Kg	Tofu organic {US}, production	United States	Ecoinvent 3.5	1	Chilled	sea	10521	Transport, freight, sea, transoceanic ship with reefer, cooling {GLO}| market for
143	Tofu, PT, at consumer	Tofu	1	Kg	Tofu {PT}, production	Portugal	Ecoinvent 3.5	1	n/a	n/a	n/a	n/a
144	Tofu, UK, at consumer	Tofu	1	Kg	Tofu {UK}, production	United Kingdom	Ecoinvent 3.5	1	n/a	n/a	n/a	n/a
145	Tofu, US, air, at consumer	Tofu	1	Kg	Tofu {US}, production	United States	Ecoinvent 3.5	1	Chilled	air	7911	Transport, freight, aircraft with reefer, cooling {GLO}| market for
146	Tofu, US, sea, at consumer	Tofu	1	Kg	Tofu {US}, production	United States	Ecoinvent 3.5	1	Chilled	sea	10521	Transport, freight, sea, transoceanic ship with reefer, cooling {GLO}| market for
147	Tomato ES unheated greenhouse, at consumer	Tomato	1	Kg	Tomato, fresh grade {ES}| tomato production, fresh grade, in unheated greenhouse	Spain	Ecoinvent 3.5	1.11111	n/a	n/a	n/a	n/a
148	Tomato NL heated greenhouse, at consumer	Tomato	1	Kg	Tomato, fresh grade {NL}| tomato production, fresh grade, in heated greenhouse	Netherlands	Ecoinvent 3.5	1.11111	n/a	n/a	n/a	n/a
149	Tomato, MX, air, open field, at consumer	Tomato	1	Kg	Tomato, fresh grade {MX}| tomato production, fresh grade, open field	Mexico	Ecoinvent 3.5	1.11111	Chilled	air	9474	Transport, freight, aircraft with reefer, cooling {GLO}| market for
	n/a = Not aplicable.
